# Supplementary material for: Population-genomic insights into emergence, crop adaptation and dissemination of Pseudomonas syringae pathogens
Source: Microb Genom. 2016 Oct 21;2(10):e000089. doi: 10.1099/mgen.0.000089 (PMC5359406; doi:10.1099/mgen.0.000089)
Supplement: Supplementary File 1 [file mgen-02-89-s001.xlsx]

## Sheet: Sheet1
Table S1. P. syringae isolates and genomes used in this study sorted by phylogroup according to the nomenclature proposed by Berge et al. (2014)
Group	Isolate	Isolation	Isolation description	Accession number NCBI	Number of Contigs	Total genome length	Min contig size	Max contig size	Mean contig size	Standard deviation contig size	N50	N90	N95
G2d	CC0066	France, Cucumis melo	Morris et al. (2000)	This study	165	6033775	214	416361	36569	55779	100916	21860	14123
	CC0072	France, Cucumis melo	C.E. Morrisc	This study	199	6104177	202	227761	30675	39790	66727	19855	13212
	CC0073	France, Cucumis melo	Morris et al. (2000)	This study	178	5980895	204	401007	33601	53016	81331	20638	13326
	CC0094	France, Cucumis melo	Morris et al. (2000)	This study	289	6087347	210	132807	21064	25884	46079	13746	9334
	CC0101	France, Cucumis melo	Morris et al. (2000)	This study	172	6027767	208	416166	35046	56050	113307	22534	14263
	CC0159	France, Cucumis melo	Morris et al. (2000)	This study	174	6013936	211	247742	34563	49812	86441	22716	13778
	CC0173	France, Cucumis melo	C.E. Morrisc	This study	200	6111737	215	199299	30559	38087	64468	20029	11983
	CC0270	France, Cucumis melo	C.E. Morrisc	This study	1175	5894131	203	49603	5017	5267	8694	2401	1649
	CC0282	France, Cucumis melo	C.E. Morrisc	This study	238	6020869	230	123221	25298	27205	51344	16557	10865
	CC0374	France, Cucumis melo	C.E. Morrisc	This study	475	6026378	204	113797	12688	15935	25532	7882	4305
	CC0379	France, Cucumis melo	C.E. Morrisc	This study	353	6087176	201	117801	17245	18685	31835	10164	6807
	CC0393	France, irrigation water	Morris et al. (2000)	This study	498	6024357	201	95931	12098	15562	25118	7824	4289
	CC0403	France, irrigation water	Morris et al. (2000)	This study	231	6089668	202	274226	26363	41708	76555	20425	12098
	CC0406	France, irrigation water	Morris et al. (2000)	This study	215	6094469	204	370435	28347	45939	82172	19817	12969
	CC0445	France, Cucumis melo	C.E. Morrisc	This study	203	6000915	203	265670	29562	42904	75385	25817	13496
	CC0456	France, irrigation water	C.E. Morrisc	This study	222	6096181	203	373803	27461	45916	81786	20552	12181
	CC0477	France, Cucumis melo	C.E. Morrisc	This study	175	5966800	201	186675	34096	37972	64716	20626	14277
	CC1475	France, snowfall	Monteil et al. (2014b)	This study	239	6093610	202	233909	25497	39990	73854	20958	12028
	CC1476	France, snowfall	Monteil et al. (2014b)	This study	719	6000868	204	67784	8347	9094	15534	4605	3111
	CC1477	France, snowfall	Monteil et al. (2014b)	This study	267	6085100	201	213830	22791	35228	67741	18015	9111
	CC1478	France, snowfall	Monteil et al. (2014b)	This study	575	6033288	206	85462	10493	13259	22139	5930	3522
	CC1498	France, snowfall	Monteil et al. (2014b)	This study	221	6090515	213	353351	27559	44884	70474	18021	11748
	CMW0013	France, river water	C.E. Morrisb	This study	566	6053034	213	86512	10695	11271	17243	6040	3867
	CST0074	France, rain	Monteil et al. (2014b)	This study	229	6117272	201	145443	26713	29549	54315	17336	11333
	CSZ0417	France, stream water	Monteil et al. (2014a)	This study	685	5888353	201	76544	8597	9305	15040	4503	2863
	GAB0060	France, epilithic biofilm	C.E. Morrisb	This study	530	5991265	212	94944	11305	12326	19746	6598	4192
	GAW0226	France, irrigation water	Berge et al. (2014)	This study	347	6000752	204	87136	17294	18629	34439	9813	6571
	GAW0240	France, irrigation water	C.E. Morrisb	This study	193	6122101	214	235465	31721	41180	75140	17921	13367
	JAW0013	France, groundwater	C.E. Morrisb	This study	235	6085838	213	215734	25898	41592	81948	20428	11879
	SZB0042	France, epilithic biofilm	C.E. Morrisb	This study	658	5893272	206	57422	8957	9429	15484	4654	3090
	PsyB301D-R	UK, pear	Dudnik et al. (2014)	GCA_000585725.1	81	6036561	358	498139	74526	95360	169605	39223	28384
	UB303	France, stream water	Morris et al. (2010)	GCA_000452565.2	478	5988839	199	230495	12529	19544	31570	8073	4597
	USA011	USA, stream water	Morris et al. (2010)	GCA_000452525.2	198	6429288	212	415631	32472	61151	91862	21120	13421
	Psy1212	UK, pea	D.A. Baltrus	GCA_000452465.2	338	6163906	200	306351	18237	36655	61944	16830	10552
	PacM302273	Mapple tree	Baltrus et al. (2011)	GCA_000145925.1	1179	6183769	100	50619	5245	7051	12409	3090	1621
	PsyB728a	USA, common bean	Loper & Lindow (1987)	CP000075.1	1	6093698	6093698	6093698	6093698	NA	6093698	6093698	6093698
	CC0223	France, Cucumis melo	C.E. Morrisc	This study	463	5960432	503	81466	12874	12447	22575	6740	4501
G2b	AI0116	New Zealand, river water	Morris et al. (2010)	This study	233	5890279	212	171127	25281	26967	43727	14673	10249
	CC0457	France, Cucumis melo	Morris et al. (2010)	This study	152	5897069	203	296075	38797	54289	103116	23686	12946
	PsyDSM10604	UK, Syringa vulgaris	M. Rajan	GCA_000597765.1	84	6072447	503	422665	72292	83755	142141	48088	30871
	PafDSM50255	Wheat	D.A. Baltrus	GCA_000498595.1	669	5777269	199	120568	8636	14565	27242	6774	2936
	CC1458	USA, Primula sp.	Morris et al. (2008)	GCA_000452805.2	364	5801209	200	171448	15938	25126	46904	12131	5556
	CC1543	France, lake water	Morris et al. (2008)	GCA_000452725.2	441	5777476	199	209143	13101	20042	32477	9050	4908
	CC0440	France, Cucumis melo	Morris et al. (2008)	GCA_000452605.2	354	5725117	202	256307	16173	26170	44744	10302	6599
	Pav Ve037	Italy, hazelnut	O'Brien et al. (2012)	GCA_000452445.2	152	5825140	145	234413	38324	45965	86726	22154	13923
	PpiPP1	Japa, pea	Sarkar & Guttman (2004)	GCA_000452445.2	256	5949520	201	342107	23241	46859	81886	20935	11147
	BRIP34881	Australia, barley glumes	Gardiner et al. (2013)	GCA_000334055.1	157	6008189	212	357454	38269	63049	132100	32463	22498
	BRIP34876	Australia, barley glumes	Gardiner et al. (2013)	GCA_000334035.1	148	6005932	214	357425	40581	69850	153727	39906	24282
	PsyB64	USA, wheat	Dudnik et al. (2013)	GCA_000331385.1	42	5873298	315	766547	139841	190673	329354	87413	61608
	Pav Ve013	Italy, hazelnut	O'Brien et al. (2012)	GCA_000302795.1	317	5975428	202	172456	18850	22556	37856	10552	7293
	PsySM	USA, wheat	Dudnik et al. (2013)	CM001986.1 CM001987.1	27	6140958	1504	1737860	227443	374799	671136	144930	110933
G2a	BRIP39023	Australia, healthy barley	Gardiner et al. (2013)	GCA_000333995.1	71	5930576	203	448269	83530	110445	200657	59541	34604
	Cit7	USA, healthy orange tree	Baltrus et al. (2011)	GCA_000145825.1	2655	6075147	100	34469	2289	3690	6862	1381	634
	PpaLMG2367	Millet	Liu et al. (2012)	GCA_000282735.1	148	5993579	231	337491	40498	59108	101322	29231	17221
G2c	642	USA, weedy plant	Clarke et al. (2010)	GCA_000177515.1	296	5809390	208	117004	19627	24778	46825	12315	7624
G3	LYR0002	France, rain	Monteil et al. (2014b)	This study	380	5995356	207	136328	15778	23761	46663	9970	4502
	Pta6605	Japan, Tobacco	D.J. Studholme	GCA_000275945.1	283	6159286	201	222375	21765	34611	64341	18398	12970
	Pph1644R	Mung bean	Baltrus et al. (2012)	GCA_000225805.1	1154	5870279	200	44097	5087	6335	11316	2692	1577
	Pph_race_4	soybean	Baltrus et al. (2011)	GCA_000187065.2	108	5905212	833	445210	54678	97273	225100	43552	15451
	PglB076	USA, soybean	Qi et al. 2011	GCA_000187045.2	104	6236653	495	566593	59968	103440	202511	39061	18452
	PsvNCPPB_3335	France, Olive tree	P.P. Rodriguez-Palenzuela	GCA_000164015.2	397	5760120	467	114518	14510	16104	26591	7345	4732
	Pae2250	UK, Horse chesnut	Green et al. (2010)	GCA_000163275.1	776	5926327	51	91451	7638	13651	29194	5946	2433
	PaeNCPPB_3681	India, Horse chesnut	Green et al. (2010)	GCA_000163255.1	841	5836346	51	93372	6940	9882	17923	3945	2507
	PlaMAFF301315	Japan, cucumber	Baltrus et al. (2011)	GCA_000146005.1	791	6759945	100	96173	8547	13170	22550	5518	3419
	PtaATCC11528	Tobacco	D.J. Studholme	GCA_000145945.1	1613	6158837	100	68422	3819	7790	16098	3818	1572
	Pph1448a	Ethiopia, French bean	Joardar et al. (2005)	CP000058.1 CP000059.1 CP000060.1	3	6112448	51711	5928787	2037483	3370208	5928787	5928787	5928787
G1a	LAB0041	France, epilithic biofilm	Berge et al. (2014)	This study	280	5731298	203	155604	20469	22494	38498	11930	7849
	CMO0008	France, rain	Monteil et al. (2014b)	This study	343	5927220	201	96843	17281	18607	35241	10377	6293
	LAB0040	France, epilithic biofilm	Berge et al. (2014)	This study	297	5695312	203	126589	19177	21247	38368	11729	6601
	CSZ0720	France, snowpack	Monteil et al. (2012)	This study	295	5762589	209	105609	19535	20773	39480	10879	6817
	CSZ0279	France, snowpack	Monteil et al. (2012)	This study	288	5757665	242	120666	19992	20942	37004	11670	8299
	CST0094	France, rain	Monteil et al. (2014b)	This study	342	5875705	212	102739	17181	20055	36128	9838	6190
	CCV0611	France, snowpack	Monteil et al. (2012)	This study	373	5722139	225	150679	15341	17202	25871	8508	5786
	GAW0231	France, irrigation water	Berge et al. (2014)	This study	526	5805640	209	72435	11038	11401	19188	6066	3871
	CST0076	France, rain	Monteil et al. (2014b)	This study	411	5814073	222	76532	14147	14225	25284	7667	5415
	CCV0502	France, leaf litter	Monteil et al. (2012)	This study	417	5922954	208	107477	14204	16317	26848	8195	5239
	CMW0036	France, river water	Berge et al. (2014)	This study	1125	5885656	202	31647	5232	5216	8965	2649	1683
	SZB0033	France, epilithic biofilm	C.E. Morrisb	This study	513	5730128	206	83766	11170	11339	19850	6040	4065
	CST0009	France, rain	Monteil et al. (2014b)	This study	541	5808699	256	75478	10737	10758	18868	6616	4344
	GAW0236	France, irrigation water	Berge et al. (2014)	This study	1049	5870644	209	37625	5597	4909	8500	3037	2167
	LAB0129	France, epilithic biofilm	Berge et al. (2014)	This study	563	5610451	203	63903	9966	9328	15987	5479	3672
	CCV0450	France, snowpack	Monteil et al. (2012)	This study	567	5826723	209	65339	10277	9794	17556	5756	3781
	CSZ0292	France, snowpack	Monteil et al. (2012)	This study	505	5722242	234	78708	11332	11549	20343	5986	3860
	LAB0059	France, epilithic biofilm	C.E. Morrisb	This study	1054	5752984	202	39450	5459	5182	8423	2796	1869
	Pap1089	USA, celery	Cai et al. (2011a)	This study	511	6148426	223	88599	12033	12924	22001	7009	3901
	PapCFBP2103	USA, celery	Cai et al. (2011a)	This study	652	5984216	203	56992	9179	9550	16575	4800	2903
	SZB0006	France, epilithic biofilm	Berge et al. (2014)	This study	1109	5627941	207	36325	5075	4483	7402	2615	1883
	GAW0193	France, irrigation water	C.E. Morrisb	This study	938	5887086	204	37168	6277	5367	9511	3455	2314
	CC1594	France, rain	Monteil et al. (2014b)	This study	885	5680274	201	40168	6419	5995	10122	3347	2214
	SZ0134	France, stream water	Morris et al. (2010)	This study	670	5977232	225	53061	8922	8370	15433	4934	3139
	LAB0076	France, epilithic biofilm	Berge et al. (2014)	This study	958	5627648	214	32821	5875	5183	8770	3223	2229
	CST0040	France, rain	Monteil et al. (2014b)	This study	700	5913678	218	58437	8449	9473	15153	4323	2689
	CST0002	France, rain	Monteil et al. (2014b)	This study	1242	5851041	201	24219	4711	4117	7385	2529	1747
	Ppe5846	France, peach	Cai et al. (2011a)	This study	570	6001251	205	158321	10529	14718	25957	6019	2831
	SZ0135	France, stream water	Morris et al. (2010)	This study	742	5655963	202	47267	7623	7094	12399	4003	2704
	GAW0209	France, epilithic biofilm	C.E. Morrisb	This study	1203	5673098	201	35533	4716	4048	7047	2508	1663
	Pma795	New Zealand, caulifower	Cai et al. (2011a)	This study	1042	6113474	201	51483	5868	6063	10021	3030	1985
	CSZ0259	France, stream water	Monteil et al. (2014a)	This study	819	5757301	220	53263	7030	6852	11960	3749	2480
	CMW0021	France, irrigation water	C.E. Morrisb	This study	1371	5739957	205	35287	4187	3610	6337	2277	1518
	LAB0081	France, epilithic biofilm	Berge et al. (2014)	This study	1438	5747568	218	27393	3997	3523	5909	2076	1439
	SZ003	France, stream water	Morris et al. (2010)	This study	134	5882459	223	236829	43899	55618	109342	39638	21753
	PmaM6	UK, cauliflower	Debener et al. (1991)	This study	453	5974223	209	120594	13189	15780	26312	7210	4634
	PmaM3	USA, cauliflower	Debener et al. (1991)	This study	599	6255438	202	96662	10444	12809	19827	5781	3319
	PtoLNPV17.41	France, tomato	Zaccardelli et al. (2005)	This study	367	6070520	205	162633	16541	24339	40596	11694	5775
	Pan126	UK, snapdragon	Yan et al. (2008)	This study	228	6158168	201	185606	27010	33112	54043	14939	9077
	PtoJL1065	USA, tomato	Whalen et al. (1991)	This study	414	6292112	219	128407	15199	19948	34668	9328	5150
	PmaF1	USA, spinach mustard	Zhao et al. (2000)	This study	455	6263009	242	85876	13765	15731	28691	7631	4281
	PtoBAV1020	USA, tomato	Cai et al. (2011b)	This study	309	6230260	210	249597	20163	33221	64056	19921	7244
	CMO0002	France, rain	Monteil et al. (2014b)	This study	220	5954325	203	306158	27066	37393	67827	20197	12895
	CMO0041	France, rain	Monteil et al. (2014b)	This study	128	5930905	210	318254	46336	61506	96405	34022	21839
	CSZ0223	France, stream water	Monteil et al. (2014a)	This study	188	5933561	201	286300	31562	49308	96170	27691	20641
	CSZ0848	France, leaf litter	Monteil et al. (2012)	This study	148	5789446	220	303324	39118	54530	100047	33387	23004
	GAW0101	France, irrigation water	C.E. Morrisb	This study	201	5808985	209	237765	28901	34330	59338	18007	10812
	PapBS252	USA, celery	Cai et al. (2011a)	This study	105	6079836	202	297377	57904	66678	144160	48718	30891
	PbeATCC13454	USA, barberry	Cai et al. (2011a)	This study	362	6008746	203	174329	16599	26802	53941	10676	5000
	PbeCFBP1727	New Zaeland, barberry	Cai et al. (2011a)	This study	473	6254908	202	123814	13224	17159	30251	8448	4263
	PmaICMP4981	Zimbabwe, cauliflower	Cai et al. (2011a)	This study	398	6380930	201	225172	16033	27490	44538	9907	4999
	PpeCFBP5143	New Zealand, peach	Cai et al. (2011a)	This study	448	6135905	208	162497	13697	25283	51194	8563	3472
	PtoMax4	Italy, tomato	Zaccardelli et al. (2005)	This study	258	6260812	202	196989	24267	41063	82875	24668	8357
	SZ013	France, stream water	Morris et al. (2010)	This study	162	6027666	226	258479	37208	49201	99098	28799	16035
	SZ014	France, stream water	Morris et al. (2010)	This study	179	5940307	210	208223	33187	45465	83038	25487	15299
	SZB0065	France, epilithic biofilm	C.E. Morrisb	This study	121	5793050	230	334440	47877	64867	113640	44275	22825
	PmaF9	USA, spinach mustard	Zhao et al. (2000)	This study	499	6370103	504	105940	12766	15711	27133	6849	3953
	PmaF10A	USA, turnip	Zhao et al. (2000)	This study	507	6291646	504	94678	12410	14267	24806	6712	3779
	PtoKN10	Japan, tomato	Hwang et al. (2005)	This study	362	6200395	502	105928	17129	20103	34027	9853	5730
	PtoICMP3435	New Zealand, woolly nightshade	Whalen et al. (1991)	This study	496	6193349	513	105928	12487	14564	24365	6608	4100
	PtoICMP4325	Canada, tomato	Mitchell et al. (1983)	This study	609	6137266	512	84262	10078	11575	18332	5375	3211
	PtoDC3000	UK, tomato	Cuppels and Ainsworth (1995)	NC_004578.1 NC_004633.1 NC_004632.1	3	6538260	67473	6397126	2179420	3652642	6397126	6397126	6397126
	CC1630	USA, Onobrychis viciifolia	Berge et al. (2014)	GCA_000452625.2	283	6056064	201	182258	21400	28692	52218	10722	7532
	PtoNCPPB1108	UK, tomato	Yan et al. (2008)	GCA_000177495.1	304	6082048	210	153621	20007	24979	47802	13750	8092
	PtoK40	USA, tomato	Cai et al. (2011b)	GCA_000177455.1	582	6153658	203	104644	10574	14619	26013	6981	3486
	PtoT1	Canada, tomato	Ronald et al. (1992)	GCA_000172895.1	122	6145942	219	335366	50377	72837	150139	36607	24013
	PlaM302278	USA, cucumber	Hwang et al. (2005)	GCA_000145885.1	798	5895184	102	57617	7388	9495	15738	4805	2910
G1b	PavBPIC_631	Greece, hazelnut	Scortichini et al. (2013)	GCA_000444135.1	297	6625623	201	234505	22309	37967	79231	24793	11991
	PavCRAFRUec1	Italy, hazelnut	Scortichini et al. (2013)	GCA_000441975.1	547	5736089	1019	67487	10487	11032	16957	5311	3155
	CC1416	USA, epilithic biofilm	Morris et al. (2007)	GCA_000452845.2	336	5921932	199	136516	17625	21134	32560	9246	6871
	CC1544	France, lake water	Morris et al. (2010)	GCA_000452905.2	376	5883551	199	114546	15648	18325	29886	9144	6110
	CC1559	France, snow	Morris et al. (2008)	GCA_000452685.2	365	5858350	200	108667	16051	17392	30845	9220	5419
	PsaICMP18806	New Zealand, kiwifruit	Butler et al. (2013)	GCA_000344415.1	284	6257465	200	134790	22034	26309	41975	13843	9001
	PsaM302091	Japan, kiwifruit	Baltrus et al. (2011)	GCA_000145865.1	941	5849032	100	48124	6216	8250	14086	3678	1960
	PsaCFBP7286	Italy, kiwifruit	Mazzaglia et al. (2012)	GCA_000245415.1	462	6124586	203	97519	13257	17118	31420	9112	4730
	PsaCH2010-6	China, kiwifruit	Mazzaglia et al. (2012)	GCA_000245475.1	563	6166361	201	84456	10953	13776	24332	6788	3869
	PsaICMP18708	New Zealand, kiwifruit	Butler et al. (2013)	GCA_000344355.1	445	6229906	200	139630	14000	19732	32941	9601	5066
	PtoICMP18744	New Zealand, kiwifruit	Butler et al. (2013)	GCA_000342185.1	442	6235607	200	143214	14108	21223	35904	9600	4868
	PsaICMP18800	New Zealand, kiwifruit	Butler et al. (2013)	GCA_000344375.1	463	6228594	200	88251	13453	17240	31235	9399	4781
	PsaICMP18801	New Zealand, kiwifruit	McCann et al. (2012)	GCA_000416945.1	610	6121169	201	100404	10035	12445	21491	5383	3172
	PsaICMP18804	New Zealand, kiwifruit	McCann et al. (2012)	GCA_000416905.1	263	6253677	200	224101	23779	30079	52055	13950	9196
	PsaICMP18807	New Zealand, kiwifruit	McCann et al. (2012)	GCA_000344535.1	148	6125821	249	274756	41391	47814	90248	25142	16141
	PsaICMP18883	New Zealand, kiwifruit	McCann et al. (2012)	GCA_000416785.1	524	6282306	204	100484	11990	14295	25493	6404	4193
	PsaICMP19068	Japan, kiwifruit	McCann et al. (2012)	GCA_000416705.1	637	6020802	201	100881	9452	13890	25695	5299	3248
	PsaICMP19071	Korea, kiwifruit	McCann et al. (2012)	GCA_000416485.1	502	6003331	201	83918	11959	12930	23149	6683	4328
	PsaICMP19072	Korea, kiwifruit	McCann et al. (2012)	GCA_000416885.1	290	6013211	201	169668	20736	24885	43039	12805	7752
	PsaICMP19073	Korea, kiwifruit	McCann et al. (2012)	GCA_000416505.1	659	5927068	201	86792	8995	11132	16986	4732	2936
	PsaICMP19094	New Zealand, kiwifruit	McCann et al. (2012)	GCA_000416745.1	620	6253438	203	93014	10087	11645	18193	5561	3882
	PsaICMP19095	New Zealand, kiwifruit	McCann et al. (2012)	GCA_000416765.1	921	6165730	205	52120	6695	7417	12305	3488	2191
	PsaICMP19097	New Zealand, kiwifruit	McCann et al. (2012)	GCA_000416725.1	648	6125309	202	80234	9453	11889	19576	5070	3031
	PsaICMP19098	New Zealand, kiwifruit	McCann et al. (2012)	GCA_000416545.1	428	6285813	210	130718	14687	18397	30557	8466	5346
	PsaICMP19099	New Zealand, kiwifruit	McCann et al. (2012)	GCA_000416805.1	461	6202406	203	115477	13455	15791	27427	7400	5112
	PsaICMP19100	New Zealand, kiwifruit	McCann et al. (2012)	GCA_000416825.1	561	6181694	202	113072	11020	13180	22859	6092	4038
	PsaICMP19102	Japan, kiwifruit	McCann et al. (2012)	GCA_000416585.1	523	5987154	203	113869	11448	14129	23155	5891	3559
	PsaICMP19103	Japan, kiwifruit	McCann et al. (2012)	GCA_000416845.1	544	5989995	203	84624	11012	13125	21642	5795	3408
	PsaICMP19104	Japan, kiwifruit	McCann et al. (2012)	GCA_000416525.1	517	5941175	201	133960	11492	14365	23554	6082	3593
	PsaICMP19439	Chile, kiwifruit	Butler et al. (2013)	GCA_000416865.1	477	6216001	200	142020	13032	19503	36822	9273	4367
	PsaICMP19455	Chile, kiwifruit	Butler et al. (2013)	GCA_000344555.1	415	6227178	211	127854	15006	21630	39400	9919	5377
	PsaICMP9853	Japan, kiwifruit	Butler et al. (2013)	GCA_000344515.1	515	6002432	200	121081	11656	16576	27018	7337	4259
	PsaICMP9855	Japan, kiwifruit	Mazzaglia et al. (2012)	GCA_000416665.1	375	5931093	201	133407	15817	20777	38862	10090	5148
	PsaPA459	Japan, kiwifruit	Mazzaglia et al. (2012)	GCA_000245455.1	730	6415594	201	174501	8789	12683	17643	4793	3092
	PsaM228	China, kiwifruit	Butler et al. (2013)	GCA_000344475.2	419	6347454	200	237204	15150	22884	38960	9969	5279
	PsaTP1	New Zealand, kiwifruit	Butler et al. (2013)	GCA_000344435.1	472	6220309	200	138717	13179	18237	31162	8800	4964
	PsaTP6-1	New Zealand, kiwifruit	Butler et al. (2013)	GCA_000344455.1	483	6224105	201	143214	12887	18386	31517	8924	4629
	PmpM302280	UK, Prunus domestica	Baltrus et al. (2011)	GCA_000145745.1	969	6039297	101	69145	6233	8986	15161	3986	2165
	PthICMP3923	Japan, Camellia sinensis	Mazzaglia et al. (2012)	GCA_000416465.1	378	6255742	205	198679	16550	24256	42347	12229	6902
	USA007	USA, creek water	Morris et al. (2010)	GCA_000452545.2	369	5970940	201	119183	16182	19036	35399	8517	5546
	PsaNCPPB3871	Italy, kiwifruit	Marceletti et al. (2011)	GCA_000233795.2	462	5938086	200	122209	12853	16861	27730	7815	4386
	PsaNCPPB3739	Japan, kiwifruit	McCann et al. (2012)	GCA_000233835.2	815	5927897	200	67329	7274	9029	14838	3771	2381
G4	CC1513	France, healthy Hutchinsia alpina	Morris et al. (2008)	GCA_000452765.2	164	5725032	208	223068	34909	46187	85568	23119	17542
	CC1629	USA, Avena sativa	Morris et al. (2010)	GCA_000452645.2	261	5932928	200	305884	22732	45201	75208	18885	7568
	Por1_6	Japan, Oryzae sativa	Takeuchi et al. (1992)	GCA_000156995.1	2855	6704257	70	63953	2349	5173	10037	1680	607
G5	PcalES4326	USA, radish	Hwang et al. (2005)	GCA_000145845.1	878	6221751	100	104693	7087	10959	17222	3864	2153
	PcalBS91	USA, broccoli	Sarris et al. (2013)	IMGd	401	6015117	201	155236	15001	19684	34219	8305	5119
	PcalT3C	USA, turnip	Sarris et al. (2013)	IMGd	464	5821618	100	140678	12547	18505	29743	8237	5187
	PcanBS0968	Hungary, Cannabis sativa	Sarris et al. (2013)	IMGd	808	5742917	203	64737	7108	9151	16366	3352	1852
	PcalPSa866	Greece, arugula	Sarris et al. (2013)	IMGd	367	5718447	211	649129	15582	67988	248118	38125	2244
	PcalPSa1_3	Greece, arugula	Sarris et al. (2013)	IMGd	489	6022892	154	684944	12317	62739	249178	46398	5460
G10	CC1466	USA, healthy Primula sp.	Morris et al. (2008)	GCA_000452785.2	294	5591749	199	222713	19020	32510	60479	14624	7405
	CC1557	France, snow	Morris et al. (2008)	CP007014.1 CP007015.1	2	5811653	53629	5758024	2905827	4033617	5758024	5758024	5758024
	CC1583	France, snow	Berge et al. (2014)	GCA_000452665.2	308	5507197	199	224888	17881	25135	35492	8069	5870
G9	CC1417	USA, epilithic biofilm	Morris et al. (2007)	GCA_000452825.2	210	5648464	199	253590	26898	34126	50166	12957	9366
	CC1524	France, stream water	Morris et al. (2010)	GCA_000452745.2	264	5828366	199	204924	22078	29015	44224	10532	7307
G7	CC1582	France, snow	Berge et al. (2014)	GCA_000452505.1	553	5985404	12	126122	10824	16947	31043	8731	5895
	TA043	France, stream water	Morris et al. (2010)	GCA_000452485.1	545	5946509	29	145835	10912	18348	34387	9440	5893
	UASWS0038	Phytophthora sp.-infected rhododendron leaf	Lefort et al. (2013)	GCA_000307715.1	201	5910810	230	168057	29408	30476	48957	15216	10013
G13	UB246	France, river water	Morris et al. (2010)	GCA_000452865.1	1327	6176522	25	100273	4655	7211	11025	3201	2158
b isolation described in Berge et al. (2014)
c isolation described in Morris et al. (2000)
d genomes can be downloaded from http://pacu.facom.ufms.br/Pcal/genomes
