# Supplementary material for: Population-genomic insights into emergence, crop adaptation and dissemination of Pseudomonas syringae pathogens
Source: Microb Genom. 2016 Oct 21;2(10):e000089. doi: 10.1099/mgen.0.000089 (PMC5359406; doi:10.1099/mgen.0.000089)
Supplement: Supplementary File 2 [file mgen-02-89-s002.xlsx]

## Sheet: Sheet1
Table S2. Genomes used in the rMLST tree representing the relationships between all genomes within the Pseudomonas genus. P. syringae genomes are listed in Table S1. All P. syringae isolates are in the HierBAPS cluster 4 (FigureS1) with the exception of the isolate UB246.
HierBAPS cluster		Species name	Isolate	Accession number NCBI	Number of Contigs	Total genome length	Min contig size	Max contig size	Mean contig size	Standard deviation contig size	N50	N90	N95
	2	P. aeruginosa	138244	GCA_000215775.4	24	6534891	1200	1412346	272288	376020	696624	158939	106577
	2	P. aeruginosa	152504	GCA_000215795.3	389	6813259	509	165983	17515	21522	32927	9070	5382
	2	P. aeruginosa	18A	GCA_000341565.1	179	6093587	540	366561	34043	46042	63156	17831	10578
	2	P. aeruginosa	19BR	GCA_000223945.2	1	6742964	6742964	6742964	6742964	na	6742964	6742964	6742964
	2	P. aeruginosa	213BR	GCA_000223965.2	1	6719211	6719211	6719211	6719211	na	6719211	6719211	6719211
	2	P. aeruginosa	2192	GCA_000152545.1	82	6826253	2087	398738	83247	88682	174666	42503	26394
	2	P. aeruginosa	39016	GCA_000148745.1	349	6667333	709	214365	19105	25147	35210	8901	5828
	2	P. aeruginosa	9BR	GCA_000223925.2	2	6849861	48358	6801503	3424931	4775195	6801503	6801503	6801503
	2	P. aeruginosa	AES-1R	GCA_000220025.2	1783	6267620	200	27884	3516	3524	5915	1773	1145
	2	P. aeruginosa	AH16	GCA_000287875.1	130	6765326	517	537227	52041	69675	94805	34118	23177
	2	P. aeruginosa	ATCC14886	GCA_000297275.1	211	6378034	226	295722	30228	38330	70107	20473	13557
	2	P. aeruginosa	ATCC25324	GCA_000297295.1	1023	7103922	200	118634	6945	12764	24518	4000	1610
	2	P. aeruginosa	ATCC700888	GCA_000297315.1	600	6794802	202	137930	11325	16253	30042	7356	4455
	2	P. aeruginosa	B136-33	GCA_000359505.1	1	6421010	6421010	6421010	6421010	na	6421010	6421010	6421010
	2	P. aeruginosa	B3-1811	GCA_000455545.1	341	6679829	304	246717	19589	37975	82268	16781	7111
	2	P. aeruginosa	B3-208	GCA_000455405.1	418	6729352	301	216631	16099	31391	66611	14054	5060
	2	P. aeruginosa	B3-20M	GCA_000455505.1	338	6727688	300	283883	19905	37980	77595	16558	6859
	2	P. aeruginosa	B3-CFI	GCA_000455425.1	314	6751908	300	263611	21503	41381	87472	17666	8829
	2	P. aeruginosa	C3719	GCA_000152525.1	1	6222097	6222097	6222097	6222097	na	6222097	6222097	6222097
	2	P. aeruginosa	c7447m	GCA_000468935.1	1	6262305	6262305	6262305	6262305	na	6262305	6262305	6262305
	2	P. aeruginosa	CI27	GCA_000297335.1	160	6772720	230	295257	42330	57972	96634	31246	16400
	2	P. aeruginosa	CIG1	GCA_000295475.1	544	6536241	201	109002	12016	16609	29475	7982	4405
	2	P. aeruginosa	DK2	GCA_000271365.1	1	6402658	6402658	6402658	6402658	na	6402658	6402658	6402658
	2	P. aeruginosa	DQ8	GCA_000283055.1	376	6776640	502	279897	18023	28450	43073	10120	5254
	2	P. aeruginosa	E2	GCA_000297355.1	196	6357331	229	324383	32436	45447	77529	20882	12429
	2	P. aeruginosa	LCT-PA102	GCA_000258285.1	180	6752431	200	430527	37514	80787	220004	47720	29362
	2	P. aeruginosa	LCT-PA220	GCA_000439855.1	190	6753508	200	430567	35545	77684	206082	46015	28885
	2	P. aeruginosa	LCT-PA41	GCA_000439875.1	189	6753803	203	430463	35735	75021	181654	44752	23865
	2	P. aeruginosa	LESB58	GCA_000026645.1	1	6601757	6601757	6601757	6601757	na	6601757	6601757	6601757
	2	P. aeruginosa	M18	GCA_000226155.1	1	6327754	6327754	6327754	6327754	na	6327754	6327754	6327754
	2	P. aeruginosa	MPAO1/P1	GCA_000247435.2	140	6260813	500	408475	44721	71308	143328	34240	25016
	2	P. aeruginosa	MPAO1/P2	GCA_000247455.2	301	6276335	504	217745	20852	35362	55690	15997	7638
	2	P. aeruginosa	MRW44.1	GCA_000282915.1	54	6266909	526	656496	116054	173582	393582	64313	36810
	2	P. aeruginosa	MSH-10	GCA_000407905.1	19	6466492	556	1753317	340342	487378	875324	153256	121224
	2	P. aeruginosa	N002	GCA_000287815.2	235	6050470	227	214048	25747	35200	63467	18888	12083
	2	P. aeruginosa	NCGM2.S1	GCA_000284555.1	1	6764661	6764661	6764661	6764661	na	6764661	6764661	6764661
	2	P. aeruginosa	NCMG1179	GCA_000291745.1	92	7059701	103	6910294	76736	720282	6910294	6910294	6910294
	2	P. aeruginosa	PA14	GCA_000404265.1	26	6513056	513	1193617	250503	372555	952559	241501	117624
	2	P. aeruginosa	PA21ST175	GCA_000342145.1	90	6888495	205	777004	76539	141142	278105	72757	48282
	2	P. aeruginosa	PA45	GCA_000359565.1	124	6615955	524	454497	53355	94953	220690	42536	22794
	2	P. aeruginosa	PA7	GCA_000017205.1	1	6588339	6588339	6588339	6588339	na	6588339	6588339	6588339
	2	P. aeruginosa	PAb1	GCA_000172395.1	658	6078600	200	103575	9238	13140	22431	5567	3319
	2	P. aeruginosa	PABL056	GCA_000290555.1	401	7282206	202	212723	18161	25935	39050	10291	5535
	2	P. aeruginosa	PACS2	GCA_000168335.1	1	6492423	6492423	6492423	6492423	na	6492423	6492423	6492423
	2	P. aeruginosa	PADK2CF510	GCA_000259025.1	71	6683163	2168	772924	94130	158199	259452	83771	47884
	2	P. aeruginosa	PAK	GCA_000408865.1	26	6383688	674	1366580	245527	362114	742168	188730	102155
	2	P. aeruginosa	PAO1	GCA_000006765.1	1	6264404	6264404	6264404	6264404	na	6264404	6264404	6264404
	2	P. aeruginosa	PAO1-CipR	GCA_000414255.1	1677	5798124	216	72570	3458	4935	6740	1475	964
	2	P. aeruginosa	PAO579	GCA_000296325.1	16	6015846	208	2560249	375991	787682	1975737	995987	280066
	2	P. aeruginosa	PAO581	GCA_000468555.1	1	6043974	6043974	6043974	6043974	na	6043974	6043974	6043974
	2	P. aeruginosa	PGPR2	GCA_000412735.1	198	6772433	234	6398761	34205	454610	6398761	6398761	7231
	2	P. aeruginosa	RP73	GCA_000414035.1	1	6342034	6342034	6342034	6342034	na	6342034	6342034	6342034
	2	P. aeruginosa	SJTD-1	GCA_000271985.1	104	6074058	219	485778	58405	96506	142678	48561	34105
	2	P. aeruginosa	C1334	GCA_000412295.1	669	6302567	200	133228	9421	18349	39478	10073	5058
	2	P. aeruginosa	C1426	GCA_000412555.1	421	6397762	200	244287	15197	30475	68372	15271	8117
	2	P. aeruginosa	C1433	GCA_000412535.1	2020	6201615	200	94373	3071	5421	9707	1708	519
	2	P. aeruginosa	C763	GCA_000412355.1	844	6977933	200	122079	8268	16352	34710	8542	2557
	2	P. aeruginosa	E2UoS	GCA_000412395.1	341	6634585	202	153920	19457	29095	52486	17691	11343
	2	P. aeruginosa	J1385	GCA_000412515.1	2516	6432261	200	59136	2557	4477	8235	1041	441
	2	P. aeruginosa	J1532	GCA_000412475.1	2544	6270436	200	111649	2465	5534	7564	936	424
	2	P. aeruginosa	MSH10bis	GCA_000412435.1	18	6462805	756	1285412	359045	421421	776334	192425	124395
	2	P. aeruginosa	MSH3	GCA_000412375.1	1240	6320506	200	79386	5098	10249	22718	4536	936
	2	P. aeruginosa	PA17	GCA_000412455.1	1245	6222894	200	87928	4999	10231	21489	4293	937
	2	P. aeruginosa	PA17_SCV	GCA_000412495.1	1853	6178008	200	71174	3335	6348	11963	1848	559
	2	P. aeruginosa	PA62	GCA_000412415.1	648	6393253	201	123107	9867	18582	38142	8555	4333
	2	P. aeruginosa	UCBPPA14	GCA_000014625.1	1	6537648	6537648	6537648	6537648	na	6537648	6537648	6537648
	2	P. aeruginosa	VRFPA01	GCA_000335395.1	617	5937575	2020	159572	9624	11475	13434	4106	3127
	2	P. aeruginosa	VRFPA02	GCA_000399805.1	186	6474922	1224	389290	34812	41050	53240	17133	11661
	2	P. aeruginosa	VRFPA03	GCA_000467675.1	150	7037729	3635	212586	46919	42145	77051	19936	15153
	2	P. aeruginosa	WC55	GCA_000455705.1	342	6844176	202	270921	20013	43492	92012	21937	11584
	2	P. aeruginosa	XMG	GCA_000265035.1	225	6453808	203	305829	28684	44274	63052	18857	11148
	5	P. agari	Pag-NCPPB2289	GCA_000280785.1	119	5511386	201	382485	46315	78256	158081	65485	30378
	3	P. alcaligenes	Palg-NBRC14159	GCA_000467105.1	122	4823390	344	283949	39536	60248	133047	24264	14884
	3	P. alcaligenes	Palg-OT69	GCA_000455385.1	223	7029683	201	272539	31524	48077	99373	22969	12893
	3	P. alcaliphila	Pal34	GCA_000319815.1	18	5428961	1259	1769255	301609	451349	583285	370816	141916
	3	P. azotifigens	Paz-DSM17556	GCA_000425625.1	97	4997454	414	248425	51521	53710	90258	24708	17488
	5	P. brassicacearum	Pbr-NFM421	GCA_000194805.1	1	6843248	6843248	6843248	6843248	na	6843248	6843248	6843248
	7	P. caeni	Pca-DSM24390	GCA_000421765.1	24	3022325	1256	612766	125931	167944	312453	92381	73718
	5	P. chlororaphis	Pch-O6	GCA_000264555.1	1	6980251	6980251	6980251	6980251	na	6980251	6980251	6980251
	5	P. chlororaphis	Pch-30-84	GCA_000281915.1	1	6666321	6666321	6666321	6666321	na	6666321	6666321	6666321
	5	P. chlororaphis	Pch-GP72	GCA_000237045.2	347	6629881	209	137817	19107	23602	40509	11688	7163
	10	P. cremoricolorata	Pcr-DSM17059	GCA_000425745.1	27	4653777	1093	561759	172363	177759	416153	109098	95743
	3	P. denitrificans	Pde-ATCC13867	GCA_000349845.1	1	5696307	5696307	5696307	5696307	na	5696307	5696307	5696307
	10	P. entomophila	Pen-L48	GCA_000026105.1	1	5888780	5888780	5888780	5888780	na	5888780	5888780	5888780
	5	P. extremaustralis	Pex-14-3b	GCA_000242115.2	135	6586244	200	452701	48787	84027	135677	47095	26968
	5	P. fluorescens	A506	GCA_000262325.2	2	6019547	56977	5962570	3009774	4175885	5962570	5962570	5962570
	5	P. fluorescens	BBc6R8	GCA_000297195.1	163	6943928	201	400614	42601	57658	97948	27792	17078
	5	P. fluorescens	BRIP34879	GCA_000334015.1	110	5525290	203	358023	50230	73303	150526	44570	33621
	5	P. fluorescens	BS2	GCA_000308175.1	122	6123259	233	511304	50191	86985	155534	50360	27556
	5	P. fluorescens	EGD-AQ6	GCA_000465595.1	58	6086255	219	440295	104936	133107	273104	104399	88381
	5	P. fluorescens	F113	GCA_000237065.1	1	6845832	6845832	6845832	6845832	na	6845832	6845832	6845832
	5	P. fluorescens	HK44	GCA_000217955.2	32	6195154	1125	1617628	193599	305774	456500	106729	72476
	5	P. fluorescens	LMG5329	GCA_000411675.1	253	6870021	215	164530	27155	30886	55424	14591	9668
	5	P. fluorescens	NCIMB11764	GCA_000293885.2	1	7015457	7015457	7015457	7015457	na	7015457	7015457	7015457
	5	P. fluorescens	NZ007	GCA_000280805.1	141	6542292	208	491244	46400	76389	127825	33441	18329
	5	P. fluorescens	NZ011	GCA_000276585.1	973	6814431	200	178975	7004	17966	44326	9421	4406
	5	P. fluorescens	NZ052	GCA_000275925.1	440	6827647	200	415705	15518	41908	99562	26252	15235
	5	P. fluorescens	NZ17	GCA_000275905.1	1032	6814088	200	78643	6603	9999	18017	4729	2590
	5	P. fluorescens	Pf0-1	GCA_000012445.1	1	6438405	6438405	6438405	6438405	na	6438405	6438405	6438405
	5	P. fluorescens	Pf29Arp	GCA_000346775.1	206	6118103	201	194977	29700	39274	70526	18287	10091
	5	P. fluorescens	Q2-87	GCA_000281895.1	1	6368168	6368168	6368168	6368168	na	6368168	6368168	6368168
	5	P. fluorescens	Q8r1-96	GCA_000263695.2	1	6602611	6602611	6602611	6602611	na	6602611	6602611	6602611
	5	P. fluorescens	R124	GCA_000292795.1	78	6265484	602	651533	80327	113804	206694	47532	26132
	5	P. fluorescens	SBW25	GCA_000009225.1	2	7147633	425094	6722539	3573817	4452967	6722539	6722539	425094
	5	P. fluorescens	SS101	GCA_000263675.2	1	6179543	6179543	6179543	6179543	na	6179543	6179543	6179543
	5	P. fluorescens	Wayne1	GCA_000285355.1	337	6815803	300	163724	20225	30230	62450	16363	7548
	5	P. fluorescens	WH6	GCA_000166515.1	1	6270867	6270867	6270867	6270867	na	6270867	6270867	6270867
	5	P. fluorescens	Wood1R	GCA_000285615.1	1437	6681319	304	87034	4650	5728	7012	2340	1554
	5	P. fragi	A22	GCA_000250595.1	48	5070893	507	898281	105644	178505	363383	55439	41489
	5	P. fragi	B25	GCA_000250615.1	11	5020393	500	2851520	456400	845988	2851520	524646	524646
	3	P. fulva	12-X	GCA_000213805.1	1	4920769	4920769	4920769	4920769	na	4920769	4920769	4920769
	5	P. fuscovaginae	CB98818	GCA_000280575.1	261	6541075	226	202449	25062	28365	44486	14557	9454
	5	P. fuscovaginae	DAR77795	GCA_000467005.1	482	6252301	201	142282	12972	21859	39590	9205	5020
	5	P. fuscovaginae	DAR77800	GCA_000467025.1	791	5971953	194	96109	7550	10202	17776	4540	2328
	5	P. fuscovaginae	ICMP5940	GCA_000467065.1	459	6378970	209	189576	13898	25245	47416	12106	5426
	5	P. fuscovaginae	SE-1	GCA_000364705.1	407	6525804	302	127533	16034	20752	35927	9541	5553
	5	P. fuscovaginae	UPB0736	GCA_000251185.1	102	6708432	220	605802	65769	98383	205318	40504	25749
	5	P. gingeri	NCPPB3146	GCA_000280765.1	75	7666642	200	699925	102222	149543	253573	58411	41885
	6	P. luteola	Plu-XLDN4-9	GCA_000282775.1	231	4626799	200	265571	20030	38421	76371	13621	6898
	5	P. mandelii	36MFCvi1.1	GCA_000381285.1	35	6551619	995	1073718	187190	274346	441598	209829	62671
	5	P. mandelii	JR-1	GCA_000257545.2	34	7179265	503	1848410	211155	485292	1457030	366040	327692
	3	P. mendocrina	DLHK	GCA_000287395.1	33	5072093	485	423315	153700	129731	271276	91720	67805
	3	P. mendocrina	EGD-AQ5	GCA_000465575.1	19	5225569	1080	2105037	275030	485734	716166	172132	122450
	3	P. mendocrina	NK-01	GCA_000204295.1	1	5434353	5434353	5434353	5434353	na	5434353	5434353	5434353
	3	P. mendocrina	S5.2	GCA_000295795.1	46	5343081	559	655445	116154	147567	285505	99744	61559
	3	P. mendocrina	ymp	GCA_000016565.1	1	5072807	5072807	5072807	5072807	na	5072807	5072807	5072807
	10	P. monteilii	Pmo-QM	GCA_000262005.1	278	5763138	201	170827	20731	28315	50586	14538	9616
	3	P. nitroreducens	TX1	GCA_000313755.1	138	6694413	201	357048	48511	63976	111179	34664	20864
	10	P. parafulva	DSM17004	GCA_000425765.1	40	4950980	1049	405206	123775	126949	251120	80242	40300
	9	P. pelagia	CL-AP6	GCA_000410875.1	81	4642307	517	492049	57313	93378	186161	42395	24037
	10	P. plecoglossicida	NB2011	GCA_000412715.1	87	5413273	579	351897	62222	81602	143104	39275	25217
	5	P. poae	RE1114	GCA_000336465.1	1	5512241	5512241	5512241	5512241	na	5512241	5512241	5512241
	5	P. protegens	CHA0	GCA_000397205.1	1	6867980	6867980	6867980	6867980	na	6867980	6867980	6867980
	5	P. protegens	Pr-5	GCA_000012265.1	1	7074893	7074893	7074893	7074893	na	7074893	7074893	7074893
	3	P. pseudoalcaligenes	CECT	GCA_000297075.1	24	4656168	7444	618070	194007	195138	414024	137008	66571
	3	P. pseudoalcaligenes	KF707	GCA_000262065.3	233	6923443	205	597931	29715	68209	122872	17897	11161
	5	P. psychrophila	HA-4	GCA_000282975.1	145	5235696	302	344370	36109	53255	103741	33818	18564
	1	P. psychrotolerans	L19	GCA_000236825.2	53	5100236	220	728296	96231	172517	312035	66763	50169
	10	P. putida	B001	GCA_000285395.1	262	5740939	512	138829	21912	24221	41469	13434	7178
	10	P. putida	B6-2	GCA_000226035.2	27	6239598	333	903653	231097	265401	482035	152752	63108
	10	P. putida	BIRD-1	GCA_000183645.1	1	5731541	5731541	5731541	5731541	na	5731541	5731541	5731541
	10	P. putida	CSV86	GCA_000319305.1	209	6469780	216	173327	30956	37350	66637	20337	11564
	10	P. putida	DOT-T1E	GCA_000281215.1	2	6394153	133451	6260702	3197077	4332621	6260702	6260702	6260702
	10	P. putida	F1	GCA_000016865.1	1	5959964	5959964	5959964	5959964	na	5959964	5959964	5959964
	10	P. putida	GB-1	GCA_000019125.1	1	6078430	6078430	6078430	6078430	na	6078430	6078430	6078430
	10	P. putida	H8234	GCA_000410575.1	1	6870827	6870827	6870827	6870827	na	6870827	6870827	6870827
	10	P. putida	HB3267	GCA_000325725.1	2	5956110	80360	5875750	2978055	4097960	5875750	5875750	5875750
	10	P. putida	KT2440	GCA_000007565.1	1	6181863	6181863	6181863	6181863	na	6181863	6181863	6181863
	10	P. putida	LF54	GCA_000390005.1	180	5625016	202	392913	31251	65093	135867	41113	23418
	10	P. putida	LS46	GCA_000294445.2	32	5874759	949	820599	183587	221690	407829	212968	151250
	10	P. putida	MR3	GCA_000390445.1	1268	2994716	556	9810	2362	1117	2464	1507	1336
	10	P. putida	MTCC5279	GCA_000411615.1	171	5215788	203	152482	30502	34226	60264	18396	12057
	10	P. putida	NBRC14164	GCA_000412675.1	1	6156701	6156701	6156701	6156701	na	6156701	6156701	6156701
	10	P. putida	ND6	GCA_000264665.1	3	6304310	101858	6085449	2101437	3450265	6085449	6085449	6085449
	10	P. putida	S11	GCA_000292775.1	196	5970749	218	254923	30464	38842	63164	14799	10690
	10	P. putida	S12	GCA_000287915.1	258	6284656	200	185413	24360	31745	57275	16543	10763
	10	P. putida	S16	GCA_000219705.1	1	5984790	5984790	5984790	5984790	na	5984790	5984790	5984790
	10	P. putida	SJTE-1	GCA_000271965.1	207	5551505	203	368746	26819	44097	79526	24264	14713
	10	P. putida	Idaho	GCA_000226475.2	839	6363067	506	67154	7585	7470	12056	3858	2619
	10	P. putida	TRO1	GCA_000367825.1	222	6315212	532	200608	28447	34602	62812	16990	11045
	10	P. putida	W619	GCA_000019445.1	1	5774330	5774330	5774330	5774330	na	5774330	5774330	5774330
	3	P. resinovorans	DSM21078	GCA_000423545.1	59	6023887	1366	564385	102100	114182	182474	67501	42194
	3	P. resinovorans	NBRC106553	GCA_000412695.1	2	6484828	198965	6285863	3242414	4304087	6285863	6285863	6285863
	2	Pseudomonas sp.	2_1_26	GCA_000233495.1	51	6447478	516	1998389	126422	335285	709633	272687	238682
	1	Pseudomonas sp.	313	GCA_000316965.1	110	5203017	201	513188	47301	88562	172598	42474	16805
	5	Pseudomonas sp.	35MFCvi1.1	GCA_000378525.1	26	6457554	1325	811557	248368	234432	433195	122095	98628
	5	Pseudomonas sp.	45MFCol3.1	GCA_000382025.1	23	6559141	1289	1763466	285181	396026	606427	154660	117867
	5	Pseudomonas sp.	Ag1	GCA_000278565.1	113	7252358	371	401317	64181	83798	159797	34379	20913
	5	Pseudomonas sp.	CBZ-4	GCA_000346755.1	186	6497331	339	282564	34932	42246	60442	19122	11681
	5	Pseudomonas sp.	CF149	GCA_000416155.1	50	5154320	262	615098	103087	114225	187846	83622	60016
	5	Pseudomonas sp.	CF161	GCA_000416215.1	132	6908137	189	336113	52335	75738	152761	31228	17944
	5	Pseudomonas sp.	CFII64	GCA_000416235.1	54	6415949	258	538515	118814	131820	204989	85296	52357
	5	Pseudomonas sp.	CFII68	GCA_000416195.1	128	5919597	201	307571	46247	55893	93612	26548	16729
	5	Pseudomonas sp.	CFT9	GCA_000416255.1	67	6205326	234	373852	92617	93878	201322	55812	34019
	8	Pseudomonas sp.	Chol1	GCA_000306015.1	199	4869033	205	299121	24468	45446	79285	17440	10992
	3	Pseudomonas sp.	EGD-AK9	GCA_000465935.1	1016	5107430	500	97583	5027	7934	11837	2246	1073
	5	Pseudomonas sp.	G5	GCA_000408945.1	223	7204561	525	367439	32308	49609	71126	16506	11082
	5	Pseudomonas sp.	GM102	GCA_000282555.1	159	6657346	517	192171	41871	43892	88165	23666	15783
	5	Pseudomonas sp.	GM16	GCA_000282155.1	128	6550518	447	278410	51176	62140	122673	25712	13751
	5	Pseudomonas sp.	GM17	GCA_000282175.1	280	6786964	317	230552	24240	28504	44590	12757	7549
	5	Pseudomonas sp.	GM18	GCA_000282195.1	140	6297618	431	240258	44983	48741	106048	24011	15846
	5	Pseudomonas sp.	GM21	GCA_000282215.1	210	6609272	455	185369	31473	32798	57752	17913	12793
	5	Pseudomonas sp.	GM24	GCA_000282235.1	399	6517063	406	107081	16334	19138	32656	7519	5159
	5	Pseudomonas sp.	GM25	GCA_000282255.1	91	6350607	535	365551	69787	77515	137130	38434	24177
	5	Pseudomonas sp.	GM30	GCA_000282275.1	180	6140967	527	184453	34117	34235	59627	17363	11739
	5	Pseudomonas sp.	GM33	GCA_000282295.1	205	6727223	518	207002	32816	35147	61913	19035	11139
	5	Pseudomonas sp.	GM41	GCA_000282315.1	164	6615479	538	308020	40339	47527	75073	23378	14902
	5	Pseudomonas sp.	GM48	GCA_000282335.1	200	6443787	500	171623	32219	32883	59542	16830	12001
	5	Pseudomonas sp.	GM49	GCA_000282355.1	345	6589890	530	143192	19102	19013	31212	10941	7724
	5	Pseudomonas sp.	GM50	GCA_000282375.1	155	6692143	535	378902	43176	47944	68220	24243	16300
	5	Pseudomonas sp.	GM55	GCA_000282395.1	163	6489331	572	299293	39812	48429	77637	20955	12698
	5	Pseudomonas sp.	GM60	GCA_000282415.1	181	6424244	618	226607	35494	39284	62804	17333	10918
	5	Pseudomonas sp.	GM67	GCA_000282435.1	183	6502113	545	293542	35531	41620	68050	16583	10538
	5	Pseudomonas sp.	GM74	GCA_000282455.1	180	6104277	505	294898	33913	41975	75201	18847	13083
	5	Pseudomonas sp.	GM78	GCA_000282475.1	235	7287561	611	204409	31011	33984	57174	15346	10881
	5	Pseudomonas sp.	GM79	GCA_000282495.1	126	6707010	623	274135	53231	53949	96213	30048	19831
	5	Pseudomonas sp.	GM80	GCA_000282515.1	282	6786162	540	188591	24065	28244	39805	12873	8345
	10	Pseudomonas sp.	GM84	GCA_000282535.1	384	5818772	560	107668	15154	14797	24795	7542	5087
	10	Pseudomonas sp.	HYS	GCA_000259195.1	64	5646028	525	503710	88220	103190	188174	47186	33803
	10	Pseudomonas sp.	ICMP17674	GCA_000467045.1	359	5064759	196	122687	14108	22936	45906	9370	5578
	5	Pseudomonas sp.	Lz4W	GCA_000346225.1	42	4982906	5257	804687	118641	158639	236678	56758	33837
	3	Pseudomonas sp.	M1	GCA_000317185.1	9	6956853	1830	2281743	772984	647308	996899	528640	528640
	5	Pseudomonas sp.	M47T1	GCA_000263855.1	88	6310633	204	421490	71712	101350	171047	61701	48148
	3	Pseudomonas sp.	P818	GCA_000418555.1	33	5089000	904	1045301	154213	227026	331887	89546	37619
	5	Pseudomonas sp.	PAMC25886	GCA_000242655.2	95	7021839	208	652747	73915	96039	143372	32250	24272
	5	Pseudomonas sp.	PAMC26793	GCA_000313235.1	58	6771790	634	629961	116755	152864	262823	58415	28094
	5	Pseudomonas sp.	R62	GCA_000257605.1	192	6583569	502	3877914	34290	330009	3877914	2446977	2446977
	5	Pseudomonas sp.	R81	GCA_000257625.1	8	6225770	670	6215135	778222	2196846	6215135	6215135	6215135
	10	Pseudomonas sp.	S13.1.2	GCA_000292285.1	337	4955852	509	144579	14706	19458	31618	9818	4764
	3	Pseudomonas sp.	S9	GCA_000222125.2	25	4796529	1259	809251	191862	220411	445158	206905	66310
	10	Pseudomonas sp.	TJI-51	GCA_000190455.2	1069	5716742	209	59513	5348	6401	9921	2812	1691
	5	Pseudomonas sp.	UK4	GCA_000174915.1	2971	5759221	201	19243	1939	1967	3069	938	606
	5	Pseudomonas sp.	UW4	GCA_000316175.1	1	6183388	6183388	6183388	6183388	na	6183388	6183388	6183388
	8	P. stutzeri	A1501	GCA_000013785.1	1	4567418	4567418	4567418	4567418	na	4567418	4567418	4567418
	8	P. stutzeri	ATCC14405	GCA_000237885.2	130	4525589	525	306010	34813	55939	88830	21511	11586
	8	P. stutzeri	LMG11199	GCA_000219605.1	1	4547930	4547930	4547930	4547930	na	4547930	4547930	4547930
	8	P. stutzeri	B1SMN1	GCA_000416345.1	78	5318847	525	729516	68191	127493	247369	56118	35404
	8	P. stutzeri	CCUG29243	GCA_000267545.1	1	4709064	4709064	4709064	4709064	na	4709064	4709064	4709064
	8	P. stutzeri	DSM10701	GCA_000279165.1	2	8883182	4174118	4709064	4441591	378264	4709064	4174118	4174118
	8	P. stutzeri	DSM4166	GCA_000195105.1	1	4689946	4689946	4689946	4689946	na	4689946	4689946	4689946
	8	P. stutzeri	KOS6	GCA_000307775.1	79	5014616	2534	267277	63477	63103	118233	29055	22090
	8	P. stutzeri	MF28	GCA_000455665.1	91	4943564	214	357020	54325	76515	128670	33098	26105
	8	P. stutzeri	NF13	GCA_000341615.1	82	4674667	577	286061	57009	64160	128824	32225	19613
	8	P. stutzeri	RCH2	GCA_000327065.1	4	4600489	2804	4575057	1150123	2283294	4575057	4575057	4575057
	8	P. stutzeri	SDM-LAC	GCA_000235745.2	199	4233213	201	209516	21273	27330	39917	11845	8320
	8	P. stutzeri	T13	GCA_000282955.1	71	4648939	308	541288	65479	103800	164111	37262	20317
	8	P. stutzeri	TS44	GCA_000263395.1	78	4278818	552	458632	54857	85139	130852	35893	19157
	8	P. stutzeri	XLDN-R	GCA_000280555.1	167	4695416	200	235018	28117	49565	105529	26279	14220
	5	P. synxantha	BG33R	GCA_000263715.2	1	6297495	6297495	6297495	6297495	na	6297495	6297495	6297495
	10	P. taiwanensis	DSM21245	GCA_000425785.1	73	5412748	1006	332583	74148	79440	152033	55438	45572
	3	P. thermotolerans	DSM14292	GCA_000364625.1	75	3752096	1128	310662	50028	72786	159554	45053	16312
	5	P. tolaasii	6264	GCA_000316215.1	688	6233813	203	77809	9061	9538	15117	4713	3196
	5	P. tolaasii	PMS117	GCA_000276565.1	357	7007821	201	353726	19630	42610	85555	17240	9705
	5	P. umsongensis	Pum-20MFCvi1.1	GCA_000377725.1	27	6458660	1113	811375	239210	239933	432848	122495	86808
	5	P. veronii	1YdBTEX2	GCA_000350565.1	63	6680036	323	614100	106033	123681	229690	52750	38855
	10	P. vranovensis	DSM16006	GCA_000425805.1	42	5696307	1191	769681	135627	176018	228099	97718	43799
	2	P. aeruginosa	PAO1_WT	GCA_000414275.1	843	6058177	211	149418	7187	11125	15831	3466	1949
	10	P. monteilii	SB3078	GCA_000510285.1	1	6000087	6000087	6000087	6000087	na	6000087	6000087	6000087
	10	P. monteilii	SB3101	GCA_000510325.1	1	5945120	5945120	5945120	5945120	na	5945120	5945120	5945120
	5	P. brassicacearum	DF41	GCA_000585995.1	1	6652396	6652396	6652396	6652396	na	6652396	6652396	6652396
	5	P. brassicacearum	51MFCVI2.1	GCA_000510785.1	64	6564125	1210	435022	102565	107713	187784	61801	44052
	3	P. alcaligenes	MRY13-0052	GCA_000474255.1	237	6876944	105	297772	29017	40372	64175	18218	11983
	5	P. chlororaphis	HT66	GCA_000597925.1	50	7298618	1991	726830	145973	191747	410036	94769	35040
	5	P. chlororaphis	YL-1	GCA_000512485.1	86	6800976	252	615281	79082	115799	251854	48020	30797
	5	P. chlororaphis	St2	GCA_000506385.1	23	6590922	236	2489659	286562	591672	1449739	399220	172405
	10	P. taiwanensis	SJ9	GCA_000500605.1	736	6253055	399	178072	8496	13941	16485	3748	2443
	3	P. thermotolerans	J53	GCA_000513835.1	64	3753103	1096	283077	58643	66427	109861	36566	21401
	10	P. mosselii	DSM17497	GCA_000621225.1	59	6255184	667	615386	106021	128068	210265	60736	38742
	10	P. mosselii	SJ10	GCA_000498975.1	1784	5800006	297	56144	3252	4756	5872	1310	908
	8	P. chloritidismutans	AW-1	GCA_000495915.1	77	5056349	885	221301	65667	51185	103970	38945	27425
	3	P. nitroreducens	HBP1	GCA_000518065.1	212	7408198	200	292824	34945	48250	88764	20258	12043
	10	P. fulva	DSM17717	GCA_000621265.1	54	4766174	1020	568280	88263	118447	178183	74621	47011
	1	P. oleovorans	MOIL14HWK12	GCA_000510765.1	19	5003883	1533	1025370	263363	270445	516210	172589	109768
	5	Pseudomonas sp.	URHB0015	GCA_000620245.1	29	6207020	1630	733861	214036	202101	365893	148844	136929
	10	Pseudomonas sp.	URIL14HWK12:I4	GCA_000483105.1	31	5816732	1389	811972	187637	215682	399722	153983	69592
	5	Pseudomonas sp.	URIL14HWK12:I6	GCA_000514195.1	63	6336549	1002	796202	100581	156308	312381	67830	52796
	5	Pseudomonas sp.	URIL14HWK12:I7	GCA_000514275.1	89	6880294	1017	750198	77307	116182	208224	57889	29045
	10	Pseudomonas sp.	URMO17WK12:I11	GCA_000514235.1	38	4689301	1136	628184	123403	139871	258358	84251	69406
	5	Pseudomonas sp.	URMO17WK12:I12	GCA_000514395.1	33	6568341	1053	581037	199041	177790	360238	182720	123136
	3	Pseudomonas sp.	URMO17WK12:I3	GCA_000514255.1	20	4951748	1156	782076	247588	226308	486738	120511	112561
	3	Pseudomonas sp.	URMO17WK12:I4	GCA_000514215.1	32	4907807	1118	1152873	153369	250980	417125	76713	62981
	10	Pseudomonas sp.	URMO17WK12:I8	GCA_000620365.1	54	5748894	1271	453566	106461	109966	226795	68462	44446
	1	Pseudomonas sp.	MOIL14HWK12:I1	GCA_000510705.1	16	5005065	172	1025364	312817	347545	693389	336740	81298
	1	Pseudomonas sp.	MOIL14HWK12:I2	GCA_000510745.1	22	5037709	1369	672335	228987	193536	393964	114899	80928
	2	Pseudomonas sp.	P179	GCA_000478485.2	51	6803956	506	1319621	133411	265576	768958	82886	38553
	10	Pseudomonas sp.	LAIL14HWK12:I12	GCA_000514335.1	28	5573872	1191	1015160	199067	233726	412121	191035	79816
	10	Pseudomonas sp.	LAIL14HWK12:I5	GCA_000527055.1	54	5589422	1008	445840	103508	126484	258375	69361	28400
	10	Pseudomonas sp.	LAIL14HWK12:I6	GCA_000514295.1	27	5597233	1010	957804	207305	247737	358402	191181	148568
	10	Pseudomonas sp.	LAIL14HWK12:I7	GCA_000483465.1	33	5949467	1202	868090	180287	229641	518811	142650	79625
	10	Pseudomonas sp.	LAIL14HWK12:I9	GCA_000514315.1	27	5680941	1004	967241	210406	256079	437289	201042	96423
	5	Pseudomonas sp.	LAMO17WK12:I2	GCA_000514375.1	37	6927773	1751	636005	187238	169646	309142	116513	77400
	10	Pseudomonas sp.	LAMO17WK12:I4	GCA_000514355.1	31	5592746	1689	957733	180412	222158	417041	148572	70224
	6	Pseudomonas sp.	HPB0071	GCA_000478505.2	34	5659196	1224	801836	166447	203917	440144	131465	49865
	5	Pseudomonas sp.	FH1	GCA_000510895.1	147	7068472	552	430342	48085	71199	129878	31280	22509
	5	Pseudomonas sp.	FH4	GCA_000510915.1	64	6029517	559	413212	94212	132636	324427	88161	50093
	8	Pseudomonas sp.	BAY1663	GCA_000582595.1	221	4865289	506	224468	22015	28585	44207	12363	7187
	5	Pseudomonas sp.	2-92_R01	GCA_000503215.1	21	6419592	2112	1349399	305695	350348	622148	161759	150262
	10	Pseudomonas sp.	VLB120	GCA_000494915.1	2	5966222	321653	5644569	2983111	3763870	5644569	5644569	321653
	5	Pseudomonas sp.	TKP	GCA_000508205.1	1	7012672	7012672	7012672	7012672	na	7012672	7012672	7012672
	10	Pseudomonas sp.	FGI182	GCA_000511325.1	1	5891312	5891312	5891312	5891312	na	5891312	5891312	5891312
	8	P. stutzeri	28a24	GCA_000590475.1	1	4731359	4731359	4731359	4731359	na	4731359	4731359	4731359
	5	P. fluorescens	FH5	GCA_000511155.1	88	6183861	592	623907	70272	96042	133959	44673	32500
	2	P. aeruginosa	LES400	GCA_000583935.1	4	6590821	226725	4752040	1647706	2099311	4752040	533641	533641
	2	P. aeruginosa	LES431	GCA_000508765.1	1	6550070	6550070	6550070	6550070	na	6550070	6550070	6550070
	2	P. aeruginosa	LESB65	GCA_000583955.1	3	6526806	1078597	3751411	2175602	1399259	3751411	1078597	1078597
	2	P. aeruginosa	LESlike1	GCA_000583975.1	5	6508670	226690	2782841	1301734	965716	1516505	724686	724686
	2	P. aeruginosa	LESlike4	GCA_000583995.1	3	6523853	226500	3524630	2174618	1728501	3524630	2772723	2772723
	2	P. aeruginosa	LESlike5	GCA_000583895.1	5	6542950	177824	3540435	1308590	1371833	3540435	1078617	226649
	2	P. aeruginosa	LESlike7	GCA_000583915.1	4	6467615	177893	3726210	1616904	1508545	3726210	1078602	1078602
	2	P. aeruginosa	MTB-1	GCA_000504045.1	1	6580038	6580038	6580038	6580038	na	6580038	6580038	6580038
	2	P. aeruginosa	PA1	GCA_000496605.1	1	6528877	6528877	6528877	6528877	na	6528877	6528877	6528877
	2	P. aeruginosa	PA1R	GCA_000496645.1	1	6309305	6309305	6309305	6309305	na	6309305	6309305	6309305
	2	P. aeruginosa	PAO1-VE2	GCA_000484495.1	4	6265285	785675	3202222	1566322	1136940	3202222	785675	785675
	2	P. aeruginosa	PAO1-VE13	GCA_000484545.1	4	6265299	785683	3201137	1566325	1136388	3201137	785683	785683
	2	P. aeruginosa	SCV20265	GCA_000510305.1	1	6725183	6725183	6725183	6725183	na	6725183	6725183	6725183
	2	P. aeruginosa	YL84	GCA_000524595.1	1	6433441	6433441	6433441	6433441	na	6433441	6433441	6433441
	2	P. aeruginosa	BK1	GCA_000572265.1	163	6451158	500	268018	39578	51391	100874	26378	15204
	2	P. aeruginosa	BL01	GCA_000481125.1	20	6396889	824	2089239	319845	598998	1917094	214251	161335
	2	P. aeruginosa	BL02	GCA_000481105.1	12	6905378	2073	1977771	575449	669932	1588422	260321	214119
	2	P. aeruginosa	BL03	GCA_000481085.1	22	7005139	1128	1677109	318416	428771	708679	214709	132987
	2	P. aeruginosa	BL04	GCA_000481065.1	24	7319902	35729	2235033	304996	434067	374087	162981	96966
	2	P. aeruginosa	BL05	GCA_000481045.1	15	6359317	382	2724692	423955	735647	1318254	258299	227929
	2	P. aeruginosa	BL06	GCA_000481025.1	30	6982977	533	1483514	232766	368028	834817	220587	110446
	2	P. aeruginosa	BL07	GCA_000481005.1	29	6490977	761	2021158	223827	451779	911952	295717	253228
	2	P. aeruginosa	BL08	GCA_000480985.1	31	6946790	541	1522019	224090	322236	615288	130815	105851
	2	P. aeruginosa	BL09	GCA_000480965.1	29	6866917	685	2030904	236791	414765	804025	204714	78777
	2	P. aeruginosa	BL10	GCA_000480945.1	14	6490069	845	1491435	463577	520699	1001212	349585	218192
	2	P. aeruginosa	BL11	GCA_000480925.1	30	6999295	762	2218406	233310	470699	806863	281148	104821
	2	P. aeruginosa	BL12	GCA_000480905.1	42	7420344	560	1690647	176675	361057	957800	131545	82761
	2	P. aeruginosa	BL13	GCA_000480885.1	32	7169659	792	1605164	224052	351069	726992	129244	80147
	2	P. aeruginosa	BL14	GCA_000480865.1	24	7101427	746	1510669	295893	438748	932770	244570	60970
	2	P. aeruginosa	BL15	GCA_000480845.1	22	6304293	713	1956892	286559	459980	689612	129232	111646
	2	P. aeruginosa	BL16	GCA_000480825.1	23	6783015	1077	1928796	294914	530986	1675485	193722	172311
	2	P. aeruginosa	BL17	GCA_000480805.1	18	6865653	1952	2306285	381426	553182	509143	244844	236783
	2	P. aeruginosa	BL18	GCA_000480785.1	18	6486858	680	2094785	360381	593986	1357314	264395	191661
	2	P. aeruginosa	BL19	GCA_000480765.1	20	6362156	909	1372122	318108	401479	813252	263750	121099
	2	P. aeruginosa	BL20	GCA_000480745.1	31	6705662	839	1824146	216312	469824	1698925	264247	106179
	2	P. aeruginosa	BL21	GCA_000480725.1	18	6808954	783	1455517	378276	431474	1005415	239788	174370
	2	P. aeruginosa	BL22	GCA_000480705.1	32	6951239	1007	1959907	217227	410162	666915	212581	98464
	2	P. aeruginosa	BL23	GCA_000480685.1	43	7088630	269	1223280	164852	285718	674699	145004	104826
	2	P. aeruginosa	BL24	GCA_000480665.1	27	6909604	902	1241682	255912	376746	702598	343701	192519
	2	P. aeruginosa	BL25	GCA_000480645.1	22	6532903	1081	1390338	296951	425683	1009843	405517	182365
	2	P. aeruginosa	BWHPSA001	GCA_000481685.1	34	6414610	578	1191720	188665	307607	684459	91758	72730
	2	P. aeruginosa	BWHPSA002	GCA_000481665.1	21	6920040	646	2206934	329526	573962	1572778	225776	111819
	2	P. aeruginosa	BWHPSA003	GCA_000481645.1	35	6830561	804	1240929	195159	298740	588037	143614	76385
	2	P. aeruginosa	BWHPSA004	GCA_000481625.1	16	6273839	1473	1818578	392115	514813	887626	198808	150814
	2	P. aeruginosa	BWHPSA005	GCA_000481605.1	19	6773255	1738	1920153	356488	488381	546964	212192	90535
	2	P. aeruginosa	BWHPSA006	GCA_000481585.1	20	6930020	1330	2704895	346501	630527	980240	228394	189504
	2	P. aeruginosa	BWHPSA007	GCA_000481565.1	31	6753715	600	1507203	217862	366891	848663	214479	98797
	2	P. aeruginosa	BWHPSA008	GCA_000481545.1	21	6473493	908	2194192	308262	529956	923870	382499	200667
	2	P. aeruginosa	BWHPSA009	GCA_000481525.1	44	6413827	840	1108340	145769	268774	509252	94971	84029
	2	P. aeruginosa	BWHPSA010	GCA_000481505.1	30	6854990	2339	965185	228500	275149	645398	113696	78113
	2	P. aeruginosa	BWHPSA011	GCA_000481485.1	27	7044395	645	1911029	260904	486726	1259064	192291	56140
	2	P. aeruginosa	BWHPSA012	GCA_000481465.1	10	6476343	1017	1900310	647635	722102	1839765	724339	357700
	2	P. aeruginosa	BWHPSA013	GCA_000481445.1	18	6681668	1160	1362378	371204	408999	811336	264879	210168
	2	P. aeruginosa	BWHPSA014	GCA_000481425.1	13	6279266	5516	1147037	483021	391489	1008680	288721	213269
	2	P. aeruginosa	BWHPSA015	GCA_000481405.1	19	6414708	1197	1214303	337617	357685	680396	289432	228856
	2	P. aeruginosa	BWHPSA016	GCA_000481385.1	22	6446132	810	2133634	293006	500593	793167	345011	100186
	2	P. aeruginosa	BWHPSA017	GCA_000481365.1	19	6904844	825	1243991	363413	416393	859179	350097	103944
	2	P. aeruginosa	BWHPSA018	GCA_000481345.1	25	6604024	1452	1333160	264161	329553	562517	186531	98103
	2	P. aeruginosa	BWHPSA019	GCA_000481325.1	16	6408102	508	1192896	400507	423206	995645	345746	108499
	2	P. aeruginosa	BWHPSA020	GCA_000481305.1	32	6526146	431	664236	203943	231095	462117	125097	73446
	2	P. aeruginosa	BWHPSA021	GCA_000481285.1	13	6482332	1313	1241483	498641	435691	839136	509431	349472
	2	P. aeruginosa	BWHPSA022	GCA_000481265.1	24	6859577	1186	1245849	285816	343605	641716	220335	123810
	2	P. aeruginosa	BWHPSA023	GCA_000481245.1	35	6897964	781	1471039	197085	352937	707387	261115	193708
	2	P. aeruginosa	BWHPSA024	GCA_000481225.1	14	6744500	1314	1993461	481750	535051	776349	266258	205602
	2	P. aeruginosa	BWHPSA025	GCA_000481205.1	14	6323768	439	3220744	451698	827152	3220744	351444	110655
	2	P. aeruginosa	BWHPSA026	GCA_000481185.1	23	6794049	765	1461550	295394	381658	715928	116717	99492
	2	P. aeruginosa	BWHPSA027	GCA_000481165.1	24	6868846	750	2027587	286202	465398	741007	143029	89765
	2	P. aeruginosa	BWHPSA028	GCA_000481145.1	42	7428714	820	1280239	176875	300987	854408	149762	100023
	2	P. aeruginosa	BWHPSA037	GCA_000520455.1	51	7197184	1282	817457	141122	207929	401385	73881	42704
	2	P. aeruginosa	BWHPSA038	GCA_000520435.1	37	6605348	624	2516749	178523	454578	1136197	141751	79904
	2	P. aeruginosa	BWHPSA039	GCA_000520415.1	31	6933614	1050	1283640	223665	340940	660092	136751	101702
	2	P. aeruginosa	BWHPSA040	GCA_000520395.1	20	6388179	2145	1350096	319409	401380	923623	212588	64280
	2	P. aeruginosa	BWHPSA041	GCA_000520375.1	28	6862763	789	1371378	245099	352731	468727	147946	99064
	2	P. aeruginosa	BWHPSA042	GCA_000520355.1	11	5886599	1770	1581875	535146	530641	727578	350872	272633
	2	P. aeruginosa	BWHPSA043	GCA_000520335.1	39	6865435	1014	873294	176037	239746	650022	88215	60804
	2	P. aeruginosa	BWHPSA044	GCA_000520315.1	12	6896541	1630	2154868	574712	688544	1523291	422001	350153
	2	P. aeruginosa	BWHPSA045	GCA_000520295.1	30	7015865	1700	911602	233863	269885	541200	188477	120543
	2	P. aeruginosa	BWHPSA046	GCA_000520275.1	22	6899001	5484	1255252	313591	330869	714321	226073	101093
	2	P. aeruginosa	BWHPSA047	GCA_000520255.1	21	6358806	1342	1206891	302801	384433	1008424	114817	93429
	2	P. aeruginosa	BWHPSA048	GCA_000520235.1	13	5939118	30582	1490138	456856	466929	703301	258688	150113
	2	P. aeruginosa	C20	GCA_000480515.1	15	6878986	1314	2073654	458600	513761	757249	375456	220169
	2	P. aeruginosa	C23	GCA_000480495.1	15	6878551	1314	1718638	458571	500442	945836	302193	262728
	2	P. aeruginosa	C40	GCA_000480475.1	22	6602175	720	1950341	300099	494762	820648	121033	88782
	2	P. aeruginosa	C41	GCA_000480455.1	14	6777954	830	2261570	484140	696481	1456048	663719	267293
	2	P. aeruginosa	C48	GCA_000480435.1	24	6386057	1202	1263444	266086	291569	482679	192663	101331
	2	P. aeruginosa	C51	GCA_000480415.1	26	6905129	1133	1270170	265582	401519	1125383	300844	199372
	2	P. aeruginosa	C52	GCA_000480395.1	28	7075006	904	1313554	252679	365440	788806	190793	125455
	2	P. aeruginosa	CF127	GCA_000481945.1	20	6998147	796	2232268	349908	570964	1074942	267305	106760
	2	P. aeruginosa	CF18	GCA_000481925.1	15	6486304	3370	2026322	432421	550296	1008812	262712	231120
	2	P. aeruginosa	CF27	GCA_000481905.1	23	6500574	1864	1209927	282634	415521	1013663	211720	203393
	2	P. aeruginosa	CF5	GCA_000481885.1	18	6330289	5339	1385135	351683	429302	870930	148565	105400
	2	P. aeruginosa	CF614	GCA_000480355.1	23	6765233	540	1386206	294141	408448	837307	213773	118606
	2	P. aeruginosa	CF77	GCA_000480375.1	24	7011519	1874	1893314	292147	424755	805509	185925	112467
	2	P. aeruginosa	CFPA39	GCA_000568235.1	98	6192821	205	482376	63193	80095	113134	40881	24704
	2	P. aeruginosa	DHS01	GCA_000496455.1	106	6953788	411	327587	65602	75293	159116	42375	24800
	2	P. aeruginosa	DHS29	GCA_000503175.1	267	7108323	211	214942	26623	35075	66667	20579	12948
	2	P. aeruginosa	HB13	GCA_000215775.4	24	6534891	1200	1412346	272288	376020	696624	158939	106577
	2	P. aeruginosa	HB15	GCA_000215795.4	20	6643276	1123	2030140	332164	560070	1386613	233119	88066
	2	P. aeruginosa	JCM14847	GCA_000615565.1	1377	6493851	501	82085	4716	6933	8751	1947	1303
	2	P. aeruginosa	JCM5962	GCA_000615485.1	1198	6073945	501	58143	5071	6842	9318	2193	1414
	2	P. aeruginosa	JCM6119	GCA_000615525.1	1377	6493851	501	82085	4716	6933	8751	1947	1303
	2	P. aeruginosa	JD303	GCA_000505885.1	2002	6337654	201	33352	3166	3325	5261	1529	1022
	2	P. aeruginosa	JD304	GCA_000505905.1	2058	6419289	200	28823	3120	3269	5156	1564	1028
	2	P. aeruginosa	JD306	GCA_000506085.1	2797	6613538	200	17887	2365	2295	3888	1149	769
	2	P. aeruginosa	JD310	GCA_000505925.1	2062	6403170	200	26888	3106	3275	5416	1525	1019
	2	P. aeruginosa	JD312	GCA_000505945.1	2017	6283749	200	29506	3116	3170	5108	1563	1020
	2	P. aeruginosa	JD313	GCA_000506105.1	2296	6327911	200	21645	2757	2857	4572	1331	888
	2	P. aeruginosa	JD314	GCA_000505965.1	2323	6210321	200	35403	2674	2747	4422	1310	877
	2	P. aeruginosa	JD315	GCA_000505985.1	1913	6392162	200	26489	3342	3456	5728	1721	1092
	2	P. aeruginosa	JD316	GCA_000506125.1	1882	6194931	200	27392	3292	3413	5578	1660	1074
	2	P. aeruginosa	JD317	GCA_000506145.1	2043	6493711	202	46383	3179	3391	5466	1579	1067
	2	P. aeruginosa	JD318	GCA_000506005.1	2028	6211825	200	25340	3064	3229	5416	1495	965
	2	P. aeruginosa	JD320	GCA_000506165.1	2038	6405073	200	42212	3143	3404	5333	1555	1006
	2	P. aeruginosa	JD322	GCA_000506185.1	1868	6449563	200	37280	3453	3568	5962	1769	1144
	2	P. aeruginosa	JD323	GCA_000506025.1	1965	5982541	201	23354	3045	3145	5315	1502	968
	2	P. aeruginosa	JD324	GCA_000506205.1	2181	6413181	200	26090	2941	3032	5054	1416	951
	2	P. aeruginosa	JD325	GCA_000506225.1	2141	6258340	200	26076	2924	3012	5101	1465	919
	2	P. aeruginosa	JD326	GCA_000506045.1	1982	6447494	201	29855	3254	3430	5760	1648	1079
	2	P. aeruginosa	JD328	GCA_000506065.1	1851	6330257	200	23640	3420	3517	5857	1687	1111
	2	P. aeruginosa	JD329	GCA_000506265.1	2090	6410124	201	26002	3068	3164	5143	1512	1000
	2	P. aeruginosa	JD331	GCA_000506305.1	2377	6312644	200	35128	2656	2892	4429	1305	849
	2	P. aeruginosa	JD332	GCA_000506325.1	2187	6166120	200	25742	2820	2861	4590	1414	926
	2	P. aeruginosa	JD333	GCA_000506345.1	1996	6331120	200	24188	3172	3296	5517	1545	1029
	2	P. aeruginosa	JD334	GCA_000506285.1	2128	6713254	201	38478	3155	3436	5459	1526	1006
	2	P. aeruginosa	JD335	GCA_000506365.1	1820	6373845	200	35262	3503	3735	6269	1745	1144
	2	P. aeruginosa	JJ692	GCA_000481805.1	17	6735382	1104	1707424	396199	554192	1406148	245012	91044
	2	P. aeruginosa	M8A.1	GCA_000480615.1	18	6348330	1327	1352798	352685	424565	1061115	352200	100787
	2	P. aeruginosa	M8A.2	GCA_000480595.1	23	6351482	867	1936126	276152	477570	1013936	348154	100537
	2	P. aeruginosa	M8A.3	GCA_000480575.1	19	6331855	979	1940218	333256	495671	753209	240096	237650
	2	P. aeruginosa	M8A.4	GCA_000480555.1	20	6351656	795	2911760	317583	660631	996518	331489	110180
	2	P. aeruginosa	M9A.1	GCA_000480535.1	27	6402107	719	1399876	237116	411267	1162388	113631	85167
	2	P. aeruginosa	MH27	GCA_000513235.1	31	7155691	5223	904570	230829	252719	502923	160986	116829
	2	P. aeruginosa	MW3a	GCA_000590905.1	240	6665300	207	292428	27773	42424	79915	22309	13965
	2	P. aeruginosa	PA103	GCA_000611975.1	270	6716795	208	214042	24878	33839	53587	13190	8028
	2	P. aeruginosa	PA99	GCA_000611995.1	142	6343906	220	330372	44676	56138	92875	23612	15606
	2	P. aeruginosa	PK6	GCA_000505825.1	187	6045648	207	262844	32330	45976	74692	18179	11826
	2	P. aeruginosa	PS42	GCA_000520195.1	65	7455553	728	1276113	114701	210607	387164	87602	45693
	2	P. aeruginosa	PS50	GCA_000520175.1	15	6879858	1121	1513867	458658	442431	733360	424979	251127
	2	P. aeruginosa	RB-48	GCA_000568115.1	183	6175056	201	501972	33744	59405	106392	26566	19674
	2	P. aeruginosa	S35004	GCA_000481725.1	32	6974149	290	1189597	217943	357625	765176	265178	171838
	2	P. aeruginosa	S54485	GCA_000481825.1	19	7002867	701	2244494	368572	555124	748575	219579	103559
	2	P. aeruginosa	SG17M	GCA_000568215.1	17	6876775	632	4791879	404517	1224227	4791879	1946468	1946468
	2	P. aeruginosa	U2504	GCA_000481785.1	28	7049946	718	1352640	251784	338564	684359	155836	85171
	2	P. aeruginosa	UDL	GCA_000481845.1	18	6288577	714	1305092	349366	422577	1017436	352770	122365
	2	P. aeruginosa	VRFPA04	GCA_000473745.1	86	6998695	1346	934439	81381	124403	148547	34142	27205
	2	P. aeruginosa	VRFPA05	GCA_000496325.1	170	7050363	2377	267421	41473	42370	65494	19041	13691
	2	P. aeruginosa	VRFPA06	GCA_000567865.1	277	6975032	725	203506	25181	32280	49557	11350	6899
	2	P. aeruginosa	VRFPA07	GCA_000506805.1	140	7177216	1205	310875	51266	58023	84034	25092	17179
	2	P. aeruginosa	VRFPA08	GCA_000506885.1	197	7035331	2071	218731	35713	39847	70821	16765	10327
	2	P. aeruginosa	VRFPA09	GCA_000558345.1	80	6711239	577	6165520	83891	688576	6165520	6165520	9848
	2	P. aeruginosa	X13273	GCA_000481705.1	23	7037692	1773	1568358	305987	397232	726489	161236	114493
	2	P. aeruginosa	X24509	GCA_000481865.1	23	6421104	786	1354942	279179	413654	908542	520424	94555
	2	P. aeruginosa	Z61	GCA_000520215.1	43	6453260	652	1146904	150076	231682	461579	124259	44895
	2	P. aeruginosa	Stone130	GCA_000478465.2	47	7433566	431	1339088	158161	284659	546632	114988	65807
	NA	Francisella sp.	TX077308	GCA_000219045.1	1	2035931	2035931	2035931	2035931	/	2035931	2035931	2035931
