# Supplementary material for: Population-genomic insights into emergence, crop adaptation and dissemination of Pseudomonas syringae pathogens
Source: Microb Genom. 2016 Oct 21;2(10):e000089. doi: 10.1099/mgen.0.000089 (PMC5359406; doi:10.1099/mgen.0.000089)
Supplement: Supplementary File 3 [file mgen-02-89-s003.xlsx]

## Sheet: Sheet1
Table S3. T3E effectors genes used to blast against genomes. The Hop database at http://pseudomonas-syringae.org updated in July 2014 was used in this study. Each gene refers to an accession number in public databases. Several alleles were analyzed for some genes.
Effector	Pathovar	Accession	Source
avrA1	Pgy	M15194	NCBI
avrB1	Pgy	M21965	NCBI
avrB2	Pgy	M22219	NCBI
avrB3	Psy	AF232005	NCBI
avrB4	Pan	A250_04358	PPI
avrB4_1	Pph	AAX12108	NCBI
avrD1	Pph	AAV68721	NCBI
avrE1	Pma	AF458405	NCBI
avrPto1	Psy	AAY39946	NCBI
avrPto5	Pan	A250_19604	PPI
avrRpm1	Psy	AAY35802	NCBI
avrRpm1	Pma	X67808	NCBI
avrRpm2	Pan	A250_26288	PPI
avrRps4	Pph	AAZ38042	NCBI
avrRpt2	Pto	L11355	NCBI
hopA1	Pst	AAO58779	NCBI
hopA2	Paf	AAP23114	NCBI
hopAA1	Pan	A237_25960	NCBI
hopAB1	Pgy	AJ439728	NCBI
hopAB2	Pto	AY074795	NCBI
hopAB3	Pph	CP000058	NCBI
hopAD1	Pto	AF458398	NCBI
hopAE1	Pph	AAZ36433	NCBI
hopAF1	Pto	AAO55088	NCBI
hopAG1	Pan	A237_16469	NCBI
hopAH1	Pan	IYO_08085	PPI
hopAI1	Pto	AAO54440	NCBI
hopAL1	Pma	AF458049	NCBI
hopAM1	Ppi	X84843	NCBI
hopAO2	Pan	A250_04298	PPI
hopAQ1	Pto	AF458394	NCBI
hopAR1	Pph	M86401	NCBI
hopAS1	Pph	AAZ37064	NCBI
hopAT1	Pph	AY803994	NCBI
hopAU1	Pph	AY803995	NCBI
hopAV1	Pph	AY803996	NCBI
hopAW1	Pph	AY803997	NCBI
hopAY1	Pan	A250_04348	PPI
hopAZ1	Pan	A250_18013	PPI
hopB1	Psy	AAN85183	NCBI
hopB1	Pto	AF232004	NCBI
hopBB1_1	Pan	A250_04288	PPI
hopBH1	Por	EGI07563_1	NCBI
hopBI1	Por	EGI04913	NCBI
hopC1	Ppi	AJ277496	NCBI
hopD1	Pph	AJ277494	NCBI
hopE1	Pto	AY208297	NCBI
hopF1	Pph	AF231452	NCBI
hopF2	Pto	AAO54046	NCBI
hopF2	Pdp	AAP23118	NCBI
hopF2	Pan	A250_04273	PPI
hopF3	Pph	AAZ37227	NCBI
hopG1	Pto	AY208296	NCBI
hopH1	Psy	AAY36933	NCBI
hopI1	Pph	AAZ33342	NCBI
hopI1	Pma	AF458047	NCBI
hopK1	Pto	AAO53599	NCBI
hopM1	Pto	AAO54897	NCBI
hopM1	Pph	CP000058	NCBI
hopN1	Pan	A250_20479	PPI
hopO1_1	Pto	AF458392	NCBI
hopQ1_2	Pto	AAO58166	NCBI
hopR1	Pto	AF458397	NCBI
hopS1	Pan	A237_1150	PPI
hopS2	Pto	AAO58034	NCBI
hopT1_1	Pto	AF458399	NCBI
hopT1_2	Pto	AF458400	NCBI
hopT2	Pto	AAO58036	NCBI
hopU1	Pto	AAO54045	NCBI
hopV1	Pph	AAZ34233	NCBI
hopW1	Pan	A237_16224	PPI
hopX1	Psy	AAF71495	NCBI
hopX2	Pma	AF458041	NCBI
hopY1	Pto	AF458403	NCBI
hopZ1	Pma	AF458043	NCBI
hopZ2	Pac	DQ986428	NCBI
hopZ3	Pan	DQ986456	NCBI
hopZ5	Pan	IYO_23140	PPI
