# Supplementary material for: Population-genomic insights into emergence, crop adaptation and dissemination of Pseudomonas syringae pathogens
Source: Microb Genom. 2016 Oct 21;2(10):e000089. doi: 10.1099/mgen.0.000089 (PMC5359406; doi:10.1099/mgen.0.000089)
Supplement: Supplementary File 4 [file mgen-02-89-s004.xlsx]

## Sheet: TableS3A-GWAS_1a
Table S4A- List of genes associated with P. syringae 1a crop pathogens. A total of 75388 words 30pb long were identified in Pto DC3000 as associated to crop pathogens in the 1a phylogroup. These words were selected based on the probability threshold of 5.10-4 and were distributed in 571 genes. Genes are organized as a function of the number of words and their probability from the highest number o…
	Genes	Starting position (pb)	Ending position (pb)	Chromosome	p-value					Description
					<5.10-7	<5.10-6	<5.10-5	<5.10-4
	Pto_PSPTO_0873	942019	943119	Chromosome	1154	62	170	31		amidinotransferase family protein
	Pto_hopQ1-1	948455	949798	Chromosome	927	13	183	125		type III effector HopQ1-1
	Pto_PSPTO_0871	939884	941068	Chromosome	914	247	755	87		macrolide efflux protein
	Pto_hopD1	946222	948339	Chromosome	784	274	339	603		type III effector HopD1
	Pto_PSPTO_0874	943206	944459	Chromosome	780		135			nikkomycin biosynthesis domain protein
	Pto_PSPTO_0875	944512	945756	Chromosome	453	133	37	62		hypothetical protein
	Pto_PSPTO_0859	929071	931740	Chromosome	113	1446	440	484		hypothetical protein
	Pto_PSPTO_0869	938532	938897	Chromosome	97	62	62	268		hypothetical protein
	Pto_PL4584	5351817	5353451	Chromosome	85	13	83	97		pseudogene HopD1
	Pto_PSPTO_0867	937908	938276	Chromosome	49	198	51	15		hypothetical protein
	Pto_PSPTO_0861	932461	933957	Chromosome	38	207	290	807		hypothetical protein
	Pto_PSPTO_0831	900988	902916	Chromosome	29	282	261	523		hypothetical protein
	Pto_PSPTO_0868	938296	938445	Chromosome	25	25	34	62		hypothetical protein
	Pto_PSPTO_0881	952643	953524	Chromosome	18	43	60	573		hypothetical protein
	Pto_PSPTO_0854	924071	924292	Chromosome	16	22	9	59		hypothetical protein
	Pto_PSPTO_B0024	6493751	6494371	pDC3000B	16	4	9	265		resolvase, putative
	Pto_PSPTO_0879	950387	951844	Chromosome	15	64	220	884		hypothetical protein
	Pto_PSPTO_2123	2296562	2297482	Chromosome	14		16	3		sensor histidine kinase
	Pto_PSPTO_0878	949832	950149	Chromosome	11	38	35	324		hypothetical protein
	Pto_PSPTO_0880	951854	952603	Chromosome	10	59	64	405		hypothetical protein
	Pto_ST1780	914941	916050	Chromosome	9		35	105		STY4579- putative membrane protein in Salmonella enterica
	Pto_hopD	5350102	5350647	Chromosome	4	9	16	4		pseudogene HopD
	Pto_PSPTO_0853	923620	924033	Chromosome	2	16	19	108		dnaK suppressor protein
	Pto_PSPTO_B0022	6492959	6493159	Chromosome	2	16	17	7		DnaK suppressor domain-containing protein
	Pto_PSPTO_3155	3545226	3548708	Chromosome	2	4	12	17		indolepyruvate ferredoxin oxidoreductase
	Pto_PSPTO_0833	903831	904853	Chromosome	1	18	1	127		ISPsy4, transposase
	Pto_PDC3000APS38	6420260	6420361	pDC3000A	1	12	25	65		predicted in CGM
	Pto_traU-1	6524341	6527397	pDC3000B		261	776	782		traU protein
	Pto_PSPTO_0863	934867	935535	Chromosome		247	84	179		hypothetical protein
	Pto_traU-2	6455722	6458769	pDC3000A		246	761	537		traU protein
	Pto_traO-2	6451310	6452668	pDC3000A		227	283	236		traO protein
	Pto_traO-1	6520586	6521944	pDC3000A		227	278	236		traO protein
	Pto_traN-1	6519522	6520580	pDC3000A		192	271	169		traN protein
	Pto_traN-2	6450246	6451304	pDC3000A		192	271	169		traN protein
	Pto_traL-1	6518408	6518761	pDC3000A		89	49	101		traL protein
	Pto_trbC	6535405	6537693	pDC3000B		84	655	756		trbC protein
	Pto_PSPTOA0068	6466495	6468783	pDC3000A		84	655	618		TraG/TraD family conjugal transfer protein
	Pto_traL-2	6449132	6449485	pDC3000A		79	40	96		traL protein
	Pto_traX-2	6460276	6460878	pDC3000A		78	28	316		traX protein
	Pto_traX-1	6528612	6529214	pDC3000B		78		37		traX protein
	Pto_traW-2	6459072	6460286	pDC3000A		69	363	242		traW protein
	Pto_traW-1	6527408	6528622	pDC3000B		69	275	220		traW protein
	Pto_PSPTO_0862	933947	934870	Chromosome		69	30	456		hypothetical protein
	Pto_traT	6455079	6455738	pDC3000A		59	138	257		traT protein
	Pto_traY-2	6460907	6463051	pDC3000A		54	152	881		traY protein
	Pto_traY-1	6529245	6531389	pDC3000B		54	61	84		traY protein
	Pto_PSPTO_0860	932028	932483	Chromosome		45	22	406		hypothetical protein
	Pto_PDC3000BST59	6523755	6524366	pDC3000B		44	114	183		traT protein
	Pto_PSPTO_B0057	6513709	6518382	pDC3000B		38	420	1053		DNA primase TraC
	Pto_PSPTOA0049	6444937	6449106	pDC3000A		38	387	1263		DNA primase, putative
	Pto_pilT	6439881	6440372	pDC3000A		34	46	206		pilT protein
	Pto_PSPTO_B0049	6508887	6509339	pDC3000B		34	46	206		pilT protein, putative
	Pto_PSPTO_0866	937527	937892	Chromosome		33	26	186		hypothetical protein
	Pto_PSPTO_0131	155443	156687	Chromosome		30	18	25		hemY protein
	Pto_sucA	2419474	2422305	Chromosome		30				2-oxoglutarate dehydrogenase E1 component
	Pto_traQ-1	6522660	6523202	pDC3000A		29	45	234		traQ protein
	Pto_traQ-2	6453384	6453926	pDC3000A		29	45	234		traQ protein
	Pto_trbA	6464138	6465337	pDC3000A		24	299	315		trbA protein
	Pto_PSPTO_B0072	6532474	6533676	pDC3000B		24	299	190		hypothetical protein
	Pto_PSPTO_4480	5043826	5045409	Chromosome		21	1			Tat (twin-arginine translocation) pathway signal sequence domain-containing protein
	Pto_PSPTO_0858	928775	929074	Chromosome		18	41	82		hypothetical protein
	Pto_traM-2	6449482	6450189	pDC3000A		10	140	143		traM protein
	Pto_traR-1	6523272	6523673	pDC3000A		10	26	12		traR protein
	Pto_traR-2	6454002	6454397	pDC3000A		10	25	12		traR protein
	Pto_PSPTOA0029	6424865	6426817	pDC3000A		9	202	715		relaxase/mobilization nuclease MobA, putative
	Pto_PSPTO_B0036	6499257	6501212	pDC3000B		9	177	433		relaxase/mobilization nuclease MobA, putative
	Pto_PSPTO_5621	923360	923584	Chromosome		9	8	49		hypothetical protein
	Pto_ST2073	899534	900991	Chromosome		8	120	138		unnamed protein product
	Pto_PSPTO_0850	918744	919160	Chromosome		7	37	45		hypothetical protein
	Pto_PSPTO_B0046	6507724	6508257	pDC3000B		7	17	266		hypothetical protein
	Pto_PSPTOA0040	6438757	6439290	pDC3000A		7	12	345		hypothetical protein
	Pto_PSPTO_2701	2995844	2996782	Chromosome		1	37			fructokinase
	Pto_PSPTO_5629	5328266	5329000	Chromosome		1				insertion sequence
	Pto_PSPTO_B0051	6509846	6510646	pDC3000B			346	238		traI protein
	Pto_traI	6440879	6441679	pDC3000A			346	238		relaxase
	Pto_PSPTO_0848	916412	917785	Chromosome			302	457		hypothetical protein
	Pto_PSPTO_B0052	6510643	6511824	pDC3000B			202	354		type IV pilus biogenesis protein
	Pto_PSPTOA0045	6441676	6442857	pDC3000A			202	354		type IV pilus biogenesis protein
	Pto_traM-1	6518788	6519465	pDC3000A			131	138		traM protein
	Pto_PSPTO_B0050	6509376	6509849	pDC3000B			77	185		traH protein, putative
	Pto_PSPTOA0043	6440409	6440882	pDC3000A			77	185		traH protein, putative
	Pto_PSPTO_3305	3738804	3739646	Chromosome			76	62		hypothetical protein
	Pto_traP-1	6521941	6522651	pDC3000A			75	129		traP protein
	Pto_PSPTO_B0047	6508247	6508555	pDC3000B			74	157		hypothetical protein
	Pto_PDC3000APL45	6439379	6439588	pDC3000A			74	113		predicted in CGM
	Pto_traP-2	6452710	6453375	pDC3000A			70	129		traP protein
	Pto_PSPTOA0065	6463395	6464045	pDC3000A			67	87		exclusion-determining protein, putative
	Pto_PSPTO_B0071	6531734	6532381	pDC3000B			65			surface exclusion protein, putative
	Pto_ST2208	911253	911690	Chromosome			47	25		predicted in CGM
	Pto_PSPTO_2293	2538321	2539313	Chromosome			45	75		esterase/lipase/thioesterase family protein
	Pto_motB	5612121	5613146	Chromosome			45			flagellar motor protein MotB
	Pto_trbB	6465423	6466508	pDC3000A			39	293		trbB protein
	Pto_PSPTO_B0048	6508573	6508845	pDC3000B			39	126		putative lipoprotein
	Pto_PSPTOA0041	6439606	6439878	pDC3000A			39	126		putative lipoprotein
	Pto_PSPTO_0587	645345	647486	Chromosome			38	551		site-specific recombinase, phage integrase family
	Pto_PSPTO_A0072	6400690	6402831	pDC3000A			38	391		phage integrase family site specific recombinase
	Pto_PSPTO_0857	928074	928778	Chromosome			37	164		hypothetical protein
	Pto_traK-2	6444498	6444785	pDC3000A			37	102		traK protein
	Pto_traK-1	6513379	6513666	pDC3000B			37	70		traK protein
	Pto_PDC3000AST35	6444828	6444947	pDC3000A			33	14		predicted in CGM
	Pto_PSPTO_2065	2245666	2246355	Chromosome			32			enoyl-CoA hydratase
	Pto_PSPTOA0061	6458793	6459029	pDC3000A			31	65		hypothetical protein
	Pto_engA	1575936	1577405	Chromosome			30	75		GTP-binding protein EngA
	Pto_PSPTO_4919	5567722	5568864	Chromosome			30	21		high affinity branched-chain amino acid ABC transporter periplasmic amino acid-binding protein
	Pto_rluA	4386649	4387284	Chromosome			30	3		ribosomal large subunit pseudouridine synthase A
	Pto_argE-2	351346	352494	Chromosome			30			acetylornithine deacetylase
	Pto_PSPTO_2705	3000944	3001777	Chromosome			26	5		mannitol ABC transporter permease
	Pto_PSPTO_3680	4145626	4147656	Chromosome			25	19		methyl-accepting chemotaxis protein
	Pto_PSPTO_2066	2246481	2246774	Chromosome			23	30		hypothetical protein
	Pto_PSPTOA0047	6443636	6444187	pDC3000A			22	266		endonuclease
	Pto_nuc	6512559	6513068	pDC3000B			22	209		endonuclease
	Pto_PDC3000APL53	6444224	6444469	pDC3000A			21	141		hypothetical protein
	Pto_PSPTO_B0055	6513105	6513350	pDC3000B			21	125		hypothetical protein
	Pto_PSPTOA0023	6421738	6422088	pDC3000A			20	181		hypothetical protein
	Pto_PSPTO_B0028	6495703	6495978	pDC3000B			20	164		hypothetical protein
	Pto_PSPTO_3528	3981164	3982141	Chromosome			19	822		IS52, transposase
	Pto_PSPTO_3223	3624316	3625293	Chromosome			19	769		IS52, transposase
	Pto_PSPTO_B0075	6534333	6535418	pDC3000B			19	262		trbB protein, putative
	Pto_PSPTO_0946	1022855	1024093	Chromosome			19	39		tellurium resistance protein
	Pto_PSPTO_T14	899143	899219	Chromosome			19	28		tRNA-Pro
	Pto_PSPTO_5625	4827116	4828339	Chromosome			17	6		binary cytotoxin component
	Pto_PSPTO_2672	2967912	2968397	Chromosome			15	75		NAD(P)H-flavin oxidoreductase
	Pto_PSPTO_0121	145643	146884	Chromosome			12	49		membrane protein
	Pto_hopAO1	5347118	5348524	Chromosome			12			type III effector HopAO1
	Pto_PSPTO_3505	3957995	3958534	Chromosome			10	20		cytochrome b561
	Pto_nhaA-2	5890278	5891453	Chromosome			9	16		sodium-proton antiporter NhaA
	Pto_cumA	1600668	1602041	Chromosome			9	14		multicopper oxidase
	Pto_PSPTO_3587	4046458	4046967	Chromosome			8	76		hypothetical protein
	Pto_PSPTO_0840	910795	911211	Chromosome			7	3		hypothetical protein
	Pto_cfl	5282597	5284126	Chromosome			4	14		coronafacic acid synthetase, ligase component
	Pto_PSPTO_B0016	6487233	6487586	pDC3000B			4	11		hypothetical protein
	Pto_secD	1554625	1556493	Chromosome			4			protein-export membrane protein SecD
	Pto_PDC3000AST14	6419730	6419879	pDC3000A			3	58		IS801, transposase, truncated
	Pto_rarD-1	529381	530268	Chromosome			3	22		rarD protein
	Pto_PSPTO_5010	5696522	5697277	Chromosome			3			amino acid ABC transporter, periplasmic amino acid-binding protein
	Pto_PSPTO_B0001	6471137	6472510	pDC3000B			2	106		RepA protein, putative
	Pto_PSPTO_0847	916047	916415	Chromosome			2	42		hypothetical protein
	Pto_PSPTOA0057	6454441	6454716	pDC3000A			1			hypothetical protein
	Pto_hopT1-2	5187920	5189089	Chromosome				1008		type III effector HopT1-2
	Pto_avrPto1	4514766	4515260	Chromosome				884		type III effector protein AvrPto1
	Pto_hopO1-3	5187067	5187573	Chromosome				774		type III effector HopO1-3
	Pto_hopT2	5186263	5186646	Chromosome				678		type III effector HopT2
	Pto_hopC1	648896	649705	Chromosome				616		type III effector HopC1
	Pto_hopO1-2	5189095	5189991	Chromosome				540		type III effector HopO1-2
	Pto_PSPTOA0036	6435330	6436523	pDC3000A				455		hydroxyglutarate oxidase
	Pto_PSPTO_4595	5190048	5190437	Chromosome				414		hypothetical protein
	Pto_ST4045	4515377	4516348	Chromosome				357		predicted in CGM
	Pto_hopH1	647588	648244	Chromosome				333		type III effector HopH1
	Pto_stbB	6489245	6489664	pDC3000B				333		plasmid stability protein StbB
	Pto_PSPTO_0586	644311	645321	Chromosome				302		site-specific recombinase, phage integrase family
	Pto_PSPTOA0004	6399656	6400666	pDC3000A				267		phage integrase family site specific recombinase
	Pto_PSPTO_B0029	6496265	6496519	pDC3000B				222		hypothetical protein
	Pto_PSPTOA0071	6470005	6470433	pDC3000A				215		GntR family transcriptional regulator 73307
	Pto_PSPTOA0021	6420417	6421082	pDC3000A				212		resolvase, putative
	Pto_PSPTOA0035	6434560	6435261	pDC3000A				206		GntR family transcriptional regulator
	Pto_stbC	6489661	6489954	pDC3000B				205		plasmid stability protein StbC
	Pto_PSPTO_B0030	6496566	6497402	pDC3000B				204		hypothetical protein
	Pto_PSPTO_B0073	6533666	6534043	pDC3000B				204		PilT domain-containing protein
	Pto_PSPTOA0024	6422222	6422599	pDC3000A				201		hypothetical protein
	Pto_PSPTOA0033	6431422	6431820	pDC3000A				199		hypothetical protein
	Pto_PSPTOA0070	6469194	6469817	pDC3000A				193		hypothetical protein
	Pto_PSPTO_0899	980143	980610	Chromosome				189		hypothetical protein
	Pto_PSPTO_3040	3420579	3421493	Chromosome				183		LysR family transcriptional regulator
	Pto_ST3313	4513488	4513715	Chromosome				180		predicted in CGM
	Pto_PSPTOA0069	6468811	6469233	pDC3000A				174		hypothetical protein
	Pto_lsc-3	6430034	6431329	pDC3000A				164		levansucrase
	Pto_PSPTOA0028	6424525	6424854	pDC3000A				162		mobilization protein MobB, putative
	Pto_repA	6397477	6398790	pDC3000A				156		replication protein RepA
	Pto_PSPTO_B0035	6498917	6499246	pDC3000B				154		mobilization protein MobB, putative
	Pto_PSPTOA0025	6422646	6423482	pDC3000A				154		hypothetical protein
	Pto_PSPTOA0037	6436564	6437910	pDC3000A				143		major facilitator family transporter
	Pto_PSPTO_B0023	6493197	6493418	pDC3000B				138		hypothetical protein
	Pto_PSPTO_0849	917806	918744	Chromosome				128		hypothetical protein
	Pto_PSPTO_2755	3066116	3069223	Chromosome				120		AcrB/AcrD/AcrF family protein
	Pto_PSPTO_5514	6280450	6280761	Chromosome				119		hypothetical protein
	Pto_saxG	2863432	2866575	Chromosome				108		aliphatic isothiocyanate resistance protein SaxG; AcrB/AcrD/AcrF family
	Pto_PSPTO_4574	5169133	5171616	Chromosome				107		hypothetical protein
	Pto_pilD	1003193	1004065	Chromosome				106		type IV pilus prepilin peptidase PilD
	Pto_PSPTO_1016	1110675	1112279	Chromosome				105		hypothetical protein
	Pto_PSPTO_4081	4588320	4591742	Chromosome				101		Rhs family protein
	Pto_PSPTO_0997	1087661	1089664	Chromosome				94		acyltransferase family protein
	Pto_PSPTO_0900	980624	980905	Chromosome				83		hypothetical protein
	Pto_PSPTO_3320	3754868	3755323	Chromosome				83		membrane protein
	Pto_PSPTO_5300	6025145	6027532	Chromosome				81		penicillin amidase family protein
	Pto_irp3	2872651	2873733	Chromosome				78		yersiniabactin synthetase, thiazolinyl reductase component
	Pto_PSPTO_1117	1230850	1231533	Chromosome				77		hypothetical protein
	Pto_ST1406	1115021	1115488	Chromosome				76		predicted in CGM
	Pto_PSPTO_4004	4517561	4518493	Chromosome				75		hypothetical protein
	Pto_PSPTO_5316	6044578	6045543	Chromosome				73		sulfonate ABC transporter periplasmic sulfonate-binding protein
	Pto_PDC3000BST27	6501643	6501780	pDC3000B				72		predicted in CGM
	Pto_phnH	2827760	2828356	Chromosome				72		PhnH protein
	Pto_pvsA	2307860	2320870	Chromosome				67		pyoverdine chromophore precursor synthetase
	Pto_PSPTO_1561	1723431	1724489	Chromosome				66		hypothetical protein
	Pto_PSPTO_4542	5130995	5131495	Chromosome				65		GAF domain-containing protein
	Pto_PSPTO_2330	2585606	2585998	Chromosome				62		response regulator
	Pto_PSPTO_1471	1616531	1617343	Chromosome				61		membrane protein
	Pto_hisS	1572682	1573971	Chromosome				60		histidyl-tRNA synthetase
	Pto_PSPTO_0165	184922	186427	Chromosome				60		sulfatase family protein
	Pto_PSPTO_1291	1420117	1421523	Chromosome				60		sensor histidine kinase
	Pto_PSPTO_2602	2884461	2890634	Chromosome				60		yersiniabactin non-ribosomal peptide synthetase
	Pto_PSPTO_2744	3048952	3049881	Chromosome				60		LysR family transcriptional regulator
	Pto_PSPTO_3754	4243461	4244354	Chromosome				60		hypothetical protein
	Pto_PSPTO_4868	5514202	5516991	Chromosome				60		sensor histidine kinase/response regulator RetS
	Pto_soxG-1	500142	500774	Chromosome				60		sarcosine oxidase, gamma subunit
	Pto_xylB	2996807	2998288	Chromosome				60		xylulokinase
	Pto_PSPTO_1220	1336284	1337144	Chromosome				58		fusaric acid resistance protein
	Pto_PSPTO_0114	134647	136311	Chromosome				54		GGDEF domain/EAL domain protein
	Pto_PSPTO_4006	4518980	4521406	Chromosome				54		tail fiber protein H
	Pto_PSPTO_3225	3626411	3627220	Chromosome				53		ISPsy4, transposition helper protein
	Pto_nuoL	3813897	3815750	Chromosome				52		NADH:ubiquinone oxidoreductase subunit L
	Pto_ileS	870407	873238	Chromosome				51		isoleucyl-tRNA synthetase
	Pto_PSPTO_0591	649880	650980	Chromosome				51		impB/mucB/samB family protein
	Pto_PSPTO_B0074	6534040	6534240	pDC3000B				51		hypothetical protein
	Pto_PSPTO_3851	4360417	4363731	Chromosome				50		hypothetical protein
	Pto_PDC3000BST6	6503692	6504216	pDC3000B				49		unknown
	Pto_gcvP	1399420	1402284	Chromosome				48		glycine dehydrogenase
	Pto_PSPTO_5450	6201983	6202288	Chromosome				47		hypothetical protein
	Pto_terD	1021393	1021968	Chromosome				47		tellurium resistance protein TerD
	Pto_PSPTO_0753	800138	801334	Chromosome				46		Bcr/CflA family multidrug resistance transporter
	Pto_PSPTO_0918	1000297	1000404	Chromosome				46		hypothetical protein
	Pto_PSPTO_2978	3348163	3348912	Chromosome				46		chitin-binding protein
	Pto_PSPTO_5513	6280007	6280228	Chromosome				46		hypothetical protein
	Pto_copA	4428608	4430377	Chromosome				45		copper resistance protein A
	Pto_PSPTO_B0037	6501306	6501515	pDC3000B				45		hypothetical protein
	Pto_mmsA-3	3948230	3949732	Chromosome				44		methylmalonate-semialdehyde dehydrogenase
	Pto_PSPTO_0750	796999	799197	Chromosome				44		copper-translocating P-type ATPase
	Pto_PSPTO_2149	2341852	2348307	Chromosome				44		pyoverdine sidechain peptide synthetase III, L-Thr-L-Ser component
	Pto_lpxK	4352908	4353903	Chromosome				43		tetraacyldisaccharide 4'-kinase
	Pto_PSPTO_0327	356256	358577	Chromosome				43		S1 RNA binding domain-containing protein
	Pto_PSPTO_1075	1179310	1180674	Chromosome				42		O-antigen ABC transporter, ATP-binding protein
	Pto_PSPTO_3918	4432322	4432771	Chromosome				42		hypothetical protein
	Pto_PSPTO_4243	4775685	4779365	Chromosome				42		urea amidolyase-related protein
	Pto_cti	3034729	3037041	Chromosome				41		esterified fatty acid cis/trans isomerase
	Pto_PSPTO_0919	1000418	1000942	Chromosome				41		MOSC domain-containing protein
	Pto_rnpA	6396329	6396730	Chromosome				41		ribonuclease P protein component
	Pto_PSPTO_5515	6280855	6281721	Chromosome				40		RpiR family transcriptional regulator
	Pto_nadA	4466782	4467840	Chromosome				39		quinolinate synthetase
	Pto_PSPTO_1012	1106014	1106421	Chromosome				39		TonB system transport protein
	Pto_PSPTO_2748	3053803	3054474	Chromosome				39		hypothetical protein
	Pto_PSPTO_1015	1109641	1110651	Chromosome				37		integrase/recombinase XerC
	Pto_PSPTO_4884	5532595	5534901	Chromosome				36		hypothetical protein
	Pto_shcS2	5185621	5186094	Chromosome				36		type III chaperone ShcS2
	Pto_PSPTO_1260	1382572	1383801	Chromosome				35		cyanate MFS transporter
	Pto_PSPTO_1860	2034000	2034491	Chromosome				35		hypothetical protein
	Pto_PSPTO_4191	4719830	4722967	Chromosome				35		hypothetical protein
	Pto_ftsE	473957	474628	Chromosome				34		cell division ATP-binding protein FtsE
	Pto_PSPTO_2658	2954411	2955004	Chromosome				34		hypothetical protein
	Pto_PSPTO_3886	4398715	4400487	Chromosome				33		EAL domain/GGDEF domain protein
	Pto_PSPTO_4003	4517028	4517564	Chromosome				33		hypothetical protein
	Pto_PSPTO_4008	4521997	4522404	Chromosome				33		hypothetical protein
	Pto_PSPTO_1965	2152245	2152601	Chromosome				32		Hpt domain-containing protein
	Pto_PSPTO_4005	4518582	4519010	Chromosome				32		hypothetical protein
	Pto_PSPTO_4084	4594116	4598948	Chromosome				32		mannuronan C-5-epimerase
	Pto_cadA-2	6298291	6300216	Chromosome				30		cadmium-translocating P-type ATPase
	Pto_catF	4857791	4858990	Chromosome				30		3-oxoadipyl-CoA thiolase
	Pto_cheA-1	994416	996518	Chromosome				30		chemotaxis sensor histidine kinase CheA
	Pto_coaE	1002573	1003196	Chromosome				30		dephospho-CoA kinase
	Pto_cobH	5523330	5523956	Chromosome				30		precorrin-8X methylmutase
	Pto_dxs	750560	752455	Chromosome				30		deoxyxylulose-5-phosphate synthase
	Pto_etfA-2	2407768	2408697	Chromosome				30		electron transfer flavoprotein subunit alpha
	Pto_fmt	199041	199985	Chromosome				30		methionyl-tRNA formyltransferase
	Pto_frr	1696300	1696857	Chromosome				30		ribosome recycling factor
	Pto_gabP	6088042	6089433	Chromosome				30		gamma-aminobutyrate permease
	Pto_gph-1	622769	623569	Chromosome				30		phosphoglycolate phosphatase
	Pto_gyrB	4147	6564	Chromosome				30		DNA gyrase subunit B
	Pto_hopAH1	986113	987381	Chromosome				30		type III effector HopAH1
	Pto_hppD	4009715	4010806	Chromosome				30		4-hydroxyphenylpyruvate dioxygenase
	Pto_hrcV	1539401	1541488	Chromosome				30		type III secretion protein HrcV
	Pto_hrpR	1522289	1523233	Chromosome				30		type III transcriptional regulator HrpR
	Pto_hutH-3	5998330	5999877	Chromosome				30		histidine ammonia-lyase
	Pto_infB	5056608	5059133	Chromosome				30		translation initiation factor IF-2
	Pto_irp1	2873730	2883251	Chromosome				30		yersiniabactin polyketide/non-ribosomal peptide synthetase
	Pto_kdpD	2486379	2489042	Chromosome				30		sensor protein KdpD
	Pto_lon-1	4204235	4206631	Chromosome				30		ATP-dependent protease La
	Pto_minD	4385492	4386304	Chromosome				30		septum site-determining protein MinD
	Pto_mltR	3004371	3005276	Chromosome				30		transcriptional activator MltR
	Pto_murC	4973697	4975157	Chromosome				30		UDP-N-acetylmuramate--L-alanine ligase
	Pto_murD	4977421	4978767	Chromosome				30		UDP-N-acetylmuramoylalanine--D-glutamate ligase
	Pto_pepA	1393501	1394991	Chromosome				30		cytosol aminopeptidase
	Pto_phcA	5145818	5147497	Chromosome				30		PhcA
	Pto_phnD	2824697	2825707	Chromosome				30		phosphonates ABC transporter periplasmic phosphonates-binding protein
	Pto_phoD	1103683	1105254	Chromosome				30		alkaline phosphatase D
	Pto_phrB	1234091	1235539	Chromosome				30		deoxyribodipyrimidine photolyase
	Pto_ppnK	4295734	4296624	Chromosome				30		inorganic polyphosphate/ATP-NAD kinase
	Pto_PSPTO_0130	154316	155446	Chromosome				30		uroporphyrin-III C-methyltransferase
	Pto_PSPTO_0166	186464	187390	Chromosome				30		glycine/betaine family, ABC transporter, substrate-binding protein
	Pto_PSPTO_0479	524756	525322	Chromosome				30		hypothetical protein
	Pto_PSPTO_0679	736029	736715	Chromosome				30		outer membrane protein OmpW
	Pto_PSPTO_0755	802509	803432	Chromosome				30		LysR family transcriptional regulator
	Pto_PSPTO_0817	881733	882836	Chromosome				30		oxidoreductase, FAD-binding protein
	Pto_PSPTO_0947	1024154	1024888	Chromosome				30		hypothetical protein
	Pto_PSPTO_0994	1084494	1085132	Chromosome				30		carbonic anhydrase
	Pto_PSPTO_1011	1105251	1105814	Chromosome				30		GNAT family acetyltransferase
	Pto_PSPTO_1042	1141370	1142032	Chromosome				30		transcriptional activator ChrR
	Pto_PSPTO_1152	1266241	1267428	Chromosome				30		HDIG domain protein
	Pto_PSPTO_1272	1395310	1396437	Chromosome				30		membrane protein
	Pto_PSPTO_1273	1396424	1397485	Chromosome				30		membrane protein
	Pto_PSPTO_1482	1627718	1631359	Chromosome				30		sensory box histidine kinase/response regulator
	Pto_PSPTO_1530	1687418	1688266	Chromosome				30		hypothetical protein
	Pto_PSPTO_1693	1862367	1863722	Chromosome				30		23S rRNA m(5)U1939 methyltransferase
	Pto_PSPTO_1762	1933979	1934461	Chromosome				30		hypothetical protein
	Pto_PSPTO_1785	1955032	1955802	Chromosome				30		hypothetical protein
	Pto_PSPTO_1786	1956613	1957335	Chromosome				30		hypothetical protein
	Pto_PSPTO_1789	1959574	1961844	Chromosome				30		dimethylsulfoxide reductase
	Pto_PSPTO_1799	1971103	1971924	Chromosome				30		Ser/Thr protein phosphatase family protein
	Pto_PSPTO_1869	2043020	2043310	Chromosome				30		hypothetical protein
	Pto_PSPTO_2159	2370963	2372933	Chromosome				30		macrolide ABC efflux protein
	Pto_PSPTO_2220	2443525	2444244	Chromosome				30		hypothetical protein
	Pto_PSPTO_2233	2466929	2468260	Chromosome				30		hypothetical protein
	Pto_PSPTO_2235	2469471	2470577	Chromosome				30		hypothetical protein
	Pto_PSPTO_2236	2470632	2472905	Chromosome				30		hypothetical protein
	Pto_PSPTO_2239	2476507	2481195	Chromosome				30		YD repeat protein
	Pto_PSPTO_2262	2506204	2507247	Chromosome				30		hypothetical protein
	Pto_PSPTO_2263	2507215	2507652	Chromosome				30		hypothetical protein
	Pto_PSPTO_2463	2718060	2720171	Chromosome				30		TonB-dependent siderophore receptor
	Pto_PSPTO_2552	2817858	2819156	Chromosome				30		hypothetical protein
	Pto_PSPTO_2554	2820042	2823548	Chromosome				30		hypothetical protein
	Pto_PSPTO_2573	2842191	2843192	Chromosome				30		peptide ABC transporter ATP-binding protein
	Pto_PSPTO_2590	2860393	2861493	Chromosome				30		luciferase family protein
	Pto_PSPTO_2635	2928229	2929125	Chromosome				30		cation ABC transporter substrate-binding protein
	Pto_PSPTO_2695	2988478	2989539	Chromosome				30		hypothetical protein
	Pto_PSPTO_2738	3041973	3043580	Chromosome				30		carboxyl transferase domain protein
	Pto_PSPTO_2739	3043594	3044937	Chromosome				30		acyl-CoA dehydrogenase
	Pto_PSPTO_2933	3297568	3298149	Chromosome				30		TetR family transcriptional regulator
	Pto_PSPTO_3159	3551698	3552942	Chromosome				30		mutlidrug resistance protein
	Pto_PSPTO_3174	3566109	3566426	Chromosome				30		hypothetical protein
	Pto_PSPTO_3547	4002957	4003892	Chromosome				30		LysR family transcriptional regulator
	Pto_PSPTO_3568	4027084	4027209	Chromosome				30		hypothetical protein
	Pto_PSPTO_3599	4059714	4060538	Chromosome				30		hypothetical protein
	Pto_PSPTO_3661	4127968	4130346	Chromosome				30		xanthine dehydrogenase, C-terminal subunit
	Pto_PSPTO_3818	4325920	4328763	Chromosome				30		hypothetical protein
	Pto_PSPTO_3841	4347221	4350607	Chromosome				30		ribonuclease, Rne/Rng family protein
	Pto_PSPTO_3868	4381115	4381972	Chromosome				30		hypothetical protein
	Pto_PSPTO_3870	4382255	4383436	Chromosome				30		patatin family protein
	Pto_PSPTO_3911	4425254	4427311	Chromosome				30		protease II
	Pto_PSPTO_4068	4574899	4575966	Chromosome				30		AraC family transcriptional regulator
	Pto_PSPTO_4091	4602462	4604294	Chromosome				30		ABC transporter ATP-binding protein/permease
	Pto_PSPTO_4104	4623994	4626840	Chromosome				30		ATP-dependent helicase HepA
	Pto_PSPTO_4234	4767071	4768585	Chromosome				30		membrane protein TctA
	Pto_PSPTO_4671	5274267	5275259	Chromosome				30		alkaline D-peptidase
	Pto_PSPTO_4845	5485965	5490914	Chromosome				30		lipoprotein
	Pto_PSPTO_5030	5727198	5733161	Chromosome				30		sensor histidine kinase/response regulator
	Pto_PSPTO_5119	5820666	5823896	Chromosome				30		hypothetical protein
	Pto_PSPTO_5318	6046664	6048010	Chromosome				30		outer membrane porin, OprD family
	Pto_PSPTO_5390	6120522	6121052	Chromosome				30		hypothetical protein
	Pto_PSPTO_5447	6198383	6198811	Chromosome				30		hypothetical protein
	Pto_PSPTO_5525	6291286	6291936	Chromosome				30		hypothetical protein
	Pto_recG	87268	89343	Chromosome				30		ATP-dependent DNA helicase RecG
	Pto_rhlB	1375533	1376726	Chromosome				30		ATP-dependent RNA helicase RhlB
	Pto_rnt	4685766	4686443	Chromosome				30		ribonuclease T
	Pto_rpoB	678489	682562	Chromosome				30		DNA-directed RNA polymerase subunit beta
	Pto_ST305	1447343	1449169	Chromosome				30		Fimbrial biogenesis outer membrane usher protein
	Pto_ST3209	2947054	2948271	Chromosome				30		malate:quinone-oxidoreductase
	Pto_thiG	478385	479179	Chromosome				30		thiazole biosynthesis protein ThiG
	Pto_tvrR	4033365	4033988	Chromosome				30		TetR-like virulence regulator
	Pto_uvrC	3398488	3400311	Chromosome				30		excinuclease ABC subunit C
	Pto_PSPTO_5448	6198893	6201319	Chromosome				28		hypothetical protein
	Pto_mgoA	6209553	6213002	Chromosome				27		ornithine acetyl transferase inhibitor
	Pto_PSPTO_2181	2401837	2402646	Chromosome				27		IclR family transcriptional regulator
	Pto_PSPTO_2986	3357472	3358248	Chromosome				27		branched-chain amino acid ABC transporter ATP-binding protein
	Pto_PSPTO_3596	4056266	4057120	Chromosome				27		membrane protein
	Pto_PSPTO_4543	5131860	5133683	Chromosome				27		GAF domain/GGDEF domain/EAL domain protein
	Pto_PSPTO_5636	1228041	1228448	Chromosome				27		hypothetical protein
	Pto_surE	1724477	1725226	Chromosome				27		stationary-phase survival protein SurE
	Pto_PSPTO_0055	75949	76971	Chromosome				26		ISPsy4, transposase
	Pto_PSPTO_0168	187946	189514	Chromosome				26		sulfate transporter family protein
	Pto_PSPTO_0208	233476	234099	Chromosome				26		hypothetical protein
	Pto_PSPTO_0245	266158	267015	Chromosome				26		GNAT family acetyltransferase
	Pto_ST307	3063954	3066119	Chromosome				26		predicted in CGM
	Pto_fhuF	1845930	1846676	Chromosome				25		ferric iron reductase protein FhuF
	Pto_PSPTO_5349	6082956	6083183	Chromosome				25		prevent-host-death family protein
	Pto_cheB-1	989768	990844	Chromosome				24		protein-glutamate methylesterase CheB
	Pto_PSPTO_0151	174587	174820	Chromosome				24		hypothetical protein
	Pto_PSPTO_1445	1584963	1585787	Chromosome				24		peptidase, M23/M37 family
	Pto_PSPTO_1918	2097934	2101455	Chromosome				24		glycosyl transferase family protein
	Pto_PSPTO_2150	2348309	2356936	Chromosome				24		pyoverdine sidechain peptide synthetase IV, D-Asp-L-Ser component
	Pto_PSPTO_2922	3285734	3286171	Chromosome				24		acetyl-CoA carboxylase, biotin carboxyl carrier protein
	Pto_PSPTO_3480	3926984	3928585	Chromosome				24		methyl-accepting chemotaxis protein
	Pto_PSPTO_3848	4355091	4357307	Chromosome				24		DNA internalization-related competence protein ComEC/Rec2
	Pto_PSPTO_3910	4424645	4425121	Chromosome				24		hypothetical protein
	Pto_PSPTO_5641	2978065	2978625	Chromosome				24		hypothetical protein
	Pto_radA	5243215	5244582	Chromosome				24		DNA repair protein RadA
	Pto_topA	3963478	3966087	Chromosome				24		DNA topoisomerase I
	Pto_PSPTO_0020	25187	25537	Chromosome				23		hypothetical protein
	Pto_PSPTO_2588	2858488	2859525	Chromosome				23		luciferase family protein
	Pto_PSPTO_3756	4245936	4247096	Chromosome				23		hypothetical protein
	Pto_PSPTO_5469	6230154	6232115	Chromosome				23		hypothetical protein
	Pto_PSPTO_5542	6310816	6312435	Chromosome				23		glucan biosynthesis protein D
	Pto_cyaA	249596	252442	Chromosome				22		adenylate cyclase
	Pto_ndH	998903	1000201	Chromosome				22		NADH dehydrogenase
	Pto_PSPTO_0241	261343	261693	Chromosome				22		hypothetical protein
	Pto_PSPTO_3805	4310302	4311342	Chromosome				22		AraC family transcriptional regulator
	Pto_PSPTO_4007	4521415	4521939	Chromosome				22		hypothetical protein
	Pto_PSPTO_5388	6119310	6119549	Chromosome				22		bifunctional antitoxin/transcriptional repressor RelB
	Pto_PSPTO_5451	6202574	6204055	Chromosome				22		hypothetical protein
	Pto_mtgA	476853	477563	Chromosome				21		monofunctional biosynthetic peptidoglycan transglycosylase
	Pto_prpB	2528345	2529238	Chromosome				21		methylisocitrate lyase
	Pto_PSPTO_0425	469321	470814	Chromosome				21		hypothetical protein
	Pto_PSPTO_0789	856374	857201	Chromosome				21		phosphonate ABC transporter, permease protein
	Pto_PSPTO_3859	4371357	4372211	Chromosome				21		hypothetical protein
	Pto_PSPTO_4027	4536695	4537342	Chromosome				21		LuxR family DNA-binding response regulator
	Pto_PSPTO_4657	5261062	5261952	Chromosome				21		zinc metallopeptidase
	Pto_PSPTO_5534	6301280	6302317	Chromosome				21		hypothetical protein
	Pto_psyI	4377652	4378386	Chromosome				21		autoinducer synthesis protein PsyI
	Pto_PSPTO_1628	1784377	1784709	Chromosome				20		hypothetical protein
	Pto_PSPTO_2093	2263954	2264487	Chromosome				20		lysozyme
	Pto_PSPTO_4037	4544346	4544879	Chromosome				20		lysozyme
	Pto_rpoH	475778	476632	Chromosome				20		RNA polymerase sigma-32 factor
	Pto_avrE1	1514116	1519503	Chromosome				19		type III effector protein AvrE1
	Pto_PSPTO_0773	822968	823888	Chromosome				19		LysR family transcriptional regulator
	Pto_PSPTO_4885	5535156	5536421	Chromosome				19		branched-chain amino acid ABC transporter substrate-binding protein
	Pto_PSPTO_5317	6045856	6046494	Chromosome				19		antioxidant, AhpC/Tsa family
	Pto_PSPTO_1880	2052948	2053790	Chromosome				18		3-hydroxyisobutyrate dehydrogenase
	Pto_PSPTO_2674	2969889	2970737	Chromosome				18		3-oxoadipate enol-lactone hydrolase family protein
	Pto_PSPTO_3038	3417166	3418668	Chromosome				18		hypothetical protein
	Pto_PSPTO_3312	3745742	3746374	Chromosome				18		general secretion pathway protein J
	Pto_PSPTO_5340	6068635	6070296	Chromosome				18		MFS permease-like protein
	Pto_hopM1	1511461	1513599	Chromosome				17		type III effector HopM1
	Pto_PDC3000BST40	6488120	6489070	pDC3000B				17		transposase
	Pto_PSPTO_0816	881303	881704	Chromosome				17		type IV pilus biogenesis protein
	Pto_PSPTO_1672	1843614	1844357	Chromosome				17		DNA-binding response regulator
	Pto_PSPTO_2224	2447757	2449760	Chromosome				17		hypothetical protein
	Pto_PSPTO_2657	2953462	2954430	Chromosome				17		xanthine dehydrogenase accessory factor XdhC
	Pto_PSPTO_2934	3298155	3299129	Chromosome				17		urea amidolyase-related protein
	Pto_xpt	131808	132377	Chromosome				17		xanthine phosphoribosyltransferase
	Pto_PSPTO_0435	479190	479924	Chromosome				16		tRNA (guanine-N(7)-)-methyltransferase
	Pto_PSPTO_0735	784409	784771	Chromosome				16		LrgA family protein
	Pto_PSPTO_1411	1551198	1551773	Chromosome				16		hypothetical protein
	Pto_PSPTO_1455	1598062	1600338	Chromosome				16		hypothetical protein
	Pto_PSPTO_1524	1680211	1682739	Chromosome				16		glycosyl transferase family protein
	Pto_PSPTO_2645	2938265	2939854	Chromosome				16		hypothetical protein
	Pto_PSPTO_5505	6271800	6272438	Chromosome				16		transcriptional regulator
	Pto_PSPTO_B0020	6490291	6491238	pDC3000B				16		hypothetical protein
	Pto_PSPTOA0010	6408350	6411319	pDC3000A				16		Tn3 family transposase
	Pto_ST995	214448	214963	Chromosome				16		predicted in CGM
	Pto_amt-1	240728	242065	Chromosome				15		ammonium transporter
	Pto_astB	2005413	2006759	Chromosome				15		succinylarginine dihydrolase
	Pto_hopAS1	521328	522167	Chromosome				15		type III effector HopAS1
	Pto_pepN	4290096	4292762	Chromosome				15		aminopeptidase N
	Pto_PSPTO_0171	192549	193526	Chromosome				15		ISPssy, transposase
	Pto_PSPTO_0335	364946	366733	Chromosome				15		sensory box histidine kinase
	Pto_PSPTO_0373	408969	411536	Chromosome				15		Rhs family protein
	Pto_PSPTO_1436	1574010	1574651	Chromosome				15		hypothetical protein
	Pto_PSPTO_1795	1967637	1968725	Chromosome				15		alkanesulfonate monooxygenase
	Pto_PSPTO_2114	2289022	2289612	Chromosome				15		hypothetical protein
	Pto_PSPTO_2148	2333960	2341837	Chromosome				15		pyoverdine sidechain peptide synthetase II, D-Asp-L-Thr component
	Pto_PSPTO_2955	3322024	3322977	Chromosome				15		transcriptional activator FtrA
	Pto_PSPTO_3854	4365545	4366333	Chromosome				15		inner membrane transport permease
	Pto_PSPTO_3867	4380318	4381115	Chromosome				15		dihydrodipicolinate synthetase family protein
	Pto_PSPTO_5125	5832123	5833748	Chromosome				15		hypothetical protein
	Pto_PSPTO_5380	6112219	6113838	Chromosome				15		allophanate hydrolase
	Pto_ST744	912154	912267	Chromosome				15		predicted in CGM
	Pto_PSPTO_2344	2598221	2599087	Chromosome				14		membrane protein
	Pto_PSPTO_5171	5887357	5888721	Chromosome				14		Atz/Trz family protein
	Pto_PDC3000APS66	6434433	6434519	pDC3000A				13		predicted in CGM
	Pto_PSPTO_1303	1432654	1432893	Chromosome				13		hypothetical protein
	Pto_PSPTO_1653	1816911	1818464	Chromosome				13		hypothetical protein
	Pto_PSPTO_2226	2452514	2454061	Chromosome				13		hypothetical protein
	Pto_rluE	5433842	5434474	Chromosome				13		ribosomal large subunit pseudouridine synthase E
	Pto_catI	4859769	4860626	Chromosome				12		3-oxoadipate:succinyl-CoA transferase subunit A
	Pto_glcB-2	4016048	4018225	Chromosome				12		malate synthase G
	Pto_hopR1	954407	960280	Chromosome				12		type III effector HopR1
	Pto_nuoG	3808794	3811511	Chromosome				12		NADH dehydrogenase subunit G
	Pto_PSPTO_0400	441859	443655	Chromosome				12		chitinase
	Pto_PSPTO_0733	781888	783615	Chromosome				12		MORN repeat-containing protein
	Pto_PSPTO_1009	1102902	1103528	Chromosome				12		isochorismatase family protein
	Pto_PSPTO_1140	1251599	1252762	Chromosome				12		hypothetical protein
	Pto_PSPTO_1796	1968984	1969841	Chromosome				12		sulfonate ABC transporter permease
	Pto_PSPTO_3029	3404189	3406057	Chromosome				12		peptide ABC transporter periplasmic peptide-binding protein
	Pto_PSPTO_3449	3892045	3893454	Chromosome				12		capsular polysaccharide biosynthesis protein
	Pto_PSPTO_3541	3997736	3998896	Chromosome				12		C4-dicarboxylate transporter/malic acid transport protein
	Pto_PSPTO_3820	4329972	4330532	Chromosome				12		hypothetical protein
	Pto_PSPTO_4344	4906645	4909305	Chromosome				12		insecticidal toxin protein
	Pto_PSPTO_4837	5477023	5478678	Chromosome				12		response regulator
	Pto_PSPTO_5089	5791486	5791944	Chromosome				12		hypothetical protein
	Pto_thiE	5439438	5440055	Chromosome				12		thiamine-phosphate pyrophosphorylase
	Pto_thrS	2627367	2629289	Chromosome				12		threonyl-tRNA synthetase
	Pto_PSPTO_0523	571196	572326	Chromosome				11		Fic family protein
	Pto_PSPTO_0995	1085145	1086818	Chromosome				11		methyl-accepting chemotaxis protein
	Pto_PSPTO_3390	3831622	3832665	Chromosome				11		tail protein D
	Pto_PSPTO_3690	4157261	4158121	Chromosome				11		hypothetical protein
	Pto_flhB	2158962	2160098	Chromosome				10		flagellar biosynthetic protein FlhB
	Pto_glgB	3079691	3081916	Chromosome				10		1,4-alpha-glucan-branching protein
	Pto_PSPTO_0303	328831	330219	Chromosome				10		response regulator
	Pto_PSPTO_1457	1602041	1602550	Chromosome				10		cytidine/deoxycytidylate deaminase family protein
	Pto_PSPTO_1921	2103671	2105014	Chromosome				10		glutamine synthetase
	Pto_PSPTO_3691	4158118	4159659	Chromosome				10		ea59 protein
	Pto_PSPTO_3785	4287862	4288419	Chromosome				10		rhomboid family protein
	Pto_araH	2934266	2935255	Chromosome				9		L-arabinose transporter permease protein
	Pto_phnG	2827296	2827760	Chromosome				9		phosphonate metabolism protein PhnG
	Pto_PSPTO_0041	56961	57347	Chromosome				9		hypothetical protein
	Pto_PSPTO_0244	265284	265997	Chromosome				9		hypothetical protein
	Pto_PSPTO_2479	2738331	2739158	Chromosome				9		hypothetical protein
	Pto_PSPTO_2771	3092048	3092578	Chromosome				9		GNAT family acetyltransferase
	Pto_PSPTO_4213	4746888	4747847	Chromosome				9		tRNA mo(5)U34 methyltransferase
	Pto_PSPTO_4795	5434554	5436017	Chromosome				9		AMP nucleosidase
	Pto_fliK	2152700	2154124	Chromosome				8		flagellar hook-length control protein FliK
	Pto_PSPTO_0009	14512	15741	Chromosome				8		ISPsy3, transposase
	Pto_PSPTO_0754	801383	802432	Chromosome				8		alcohol dehydrogenase
	Pto_PSPTO_0988	1077641	1080460	Chromosome				8		hypothetical protein
	Pto_PSPTO_1440	1579125	1580273	Chromosome				8		class I and II aminotransferase
	Pto_PSPTO_3847	4354331	4354975	Chromosome				8		MotA/TolQ/ExbB proton channel family protein
	Pto_PSPTO_5029	5726735	5727205	Chromosome				8		hypothetical protein
	Pto_PSPTO_B0002	6472628	6473857	pDC3000B				8		ISPsy3, transposase
	Pto_PSPTO_B0027	6495266	6495682	pDC3000B				8		hypothetical protein
	Pto_PSPTOA0034	6431989	6433938	pDC3000A				8		GGDEF domain/EAL domain-containing protein
	Pto_recQ	1800803	1802932	Chromosome				8		ATP-dependent DNA helicase RecQ
	Pto_hopT1-1	6418385	6419521	Chromosome				7		type III effector HopT1-1
	Pto_PSPTO_0912	992732	994387	Chromosome				7		methyl-accepting chemotaxis protein
	Pto_PSPTO_1348	1480410	1482701	Chromosome				7		sensory box/GGDEF domain/EAL domain-containing protein
	Pto_PSPTO_3283	3710282	3710995	Chromosome				7		GntR family transcriptional regulator
	Pto_PSPTO_3539	3995310	3996725	Chromosome				7		membrane protein PslK
	Pto_PSPTO_4051	4558522	4559097	Chromosome				7		hypothetical protein
	Pto_PSPTO_5230	5950789	5951196	Chromosome				7		flagellar basal body-associated protein FliL-like protein
	Pto_argA	352570	353916	Chromosome				6		N-acetylglutamate synthase
	Pto_hom	1624779	1626083	Chromosome				6		homoserine dehydrogenase
	Pto_PDC3000APS2	6397358	6397480	pDC3000A				6		hypothetical protein
	Pto_PDC3000BST39	6474585	6474725	pDC3000B				6		predicted in CGM
	Pto_PSPTO_0299	324439	325494	Chromosome				6		monooxygenase
	Pto_PSPTO_0671	726055	728361	Chromosome				6		TonB-dependent receptor
	Pto_PSPTO_1652	1815904	1816479	Chromosome				6		hypothetical protein
	Pto_PSPTO_1817	1984523	1985932	Chromosome				6		aromatic amino acid permease
	Pto_PSPTO_1964	2150505	2152211	Chromosome				6		response regulator
	Pto_PSPTO_2254	2496461	2497936	Chromosome				6		methyl-accepting chemotaxis protein
	Pto_PSPTO_2700	2994802	2995356	Chromosome				6		hypothetical protein
	Pto_PSPTO_2923	3286291	3287199	Chromosome				6		nitrogen assimilation transcriptional regulator
	Pto_PSPTO_3529	3982432	3983868	Chromosome				6		capsular polysaccharide biosynthesis protein PslA
	Pto_PSPTO_5217	5939068	5940018	Chromosome				6		sigma-54-binding protein
	Pto_PSPTO_0164	183857	184807	Chromosome				5		LysR family transcriptional regulator
	Pto_PSPTO_4734	5362019	5362246	Chromosome				5		hypothetical protein
	Pto_PSPTO_5630	191660	192508	Chromosome				5		hypothetical protein
	Pto_ST1660	913394	914899	Chromosome				5		putative transposase
	Pto_ST2741	644170	644250	Chromosome				5		predicted in CGM
	Pto_PSPTO_0167	187452	187874	Chromosome				4		hypothetical protein
	Pto_PSPTO_2917	3281523	3282293	Chromosome				4		LamB/YcsF family protein
	Pto_PSPTO_4519	5093815	5104113	Chromosome				4		non-ribosomal peptide synthetase, terminal component
	Pto_PSPTO_5135	5844940	5845683	Chromosome				4		staphylococcal nuclease-like protein
	Pto_gcd-1	2834486	2836852	Chromosome				3		glucose dehydrogenase
	Pto_PDC3000AST43	6416075	6416368	pDC3000A				3		RulA
	Pto_PSPTO_0019	24096	25118	Chromosome				3		ISPsy4, transposase
	Pto_PSPTO_0788	855610	856377	Chromosome				3		phosphonate ABC transporter, permease protein
	Pto_PSPTO_1023	1116554	1117102	Chromosome				3		MotA/TolQ/ExbB proton channel family protein
	Pto_PSPTO_1062	1158828	1159091	Chromosome				3		hypothetical protein
	Pto_PSPTO_3520	3971652	3972113	Chromosome				3		universal stress protein family
	Pto_PSPTO_3755	4245060	4245632	Chromosome				3		membrane protein
	Pto_PSPTO_4115	4639663	4640127	Chromosome				3		lipoprotein SlyB
	Pto_PSPTO_4291	4833443	4835200	Chromosome				3		sensor histidine kinase
	Pto_PSPTO_4967	5631682	5632344	Chromosome				3		hypothetical protein
	Pto_PSPTO_5378	6110636	6111406	Chromosome				3		LamB/YcsF family protein
	Pto_PSPTO_B0077	6537771	6538199	pDC3000B				3		GntR family transcriptional regulator
	Pto_recF	3039	4142	Chromosome				3		DNA replication and repair protein RecF
	Pto_PL3899	4516333	4517031	Chromosome				2		predicted in CGM
	Pto_prpC	2529613	2530740	Chromosome				2		2-methylcitrate synthase
	Pto_PSPTO_0465	510737	511840	Chromosome				2		AraC family transcriptional regulator
	Pto_PSPTO_2225	2450057	2452378	Chromosome				2		autotransporter
	Pto_PSPTO_2494	2758195	2759103	Chromosome				2		LysR family transcriptional regulator
	Pto_PSPTO_2659	2955177	2955761	Chromosome				2		NAD(P)H-flavin oxidoreductase
	Pto_PSPTO_2894	3254445	3256850	Chromosome				2		lectin repeat domain protein
	Pto_PSPTO_3720	4199188	4200798	Chromosome				2		ABC transporter ATP-binding protein
	Pto_PSPTO_3739	4223245	4224360	Chromosome				2		ABC transporter ATP-binding protein
	Pto_PSPTO_4197	4729025	4730221	Chromosome				2		hypothetical protein
	Pto_sucD	2426551	2427432	Chromosome				2		succinyl-CoA synthetase subunit alpha
	Pto_PSPTO_0902	982088	983065	Chromosome				1		ISPssy, transposase
	Pto_PSPTO_2013	2199398	2200060	Chromosome				1		hypothetical protein
	Pto_PSPTO_2589	2859734	2860069	Chromosome				1		hypothetical protein
	Pto_PSPTO_2991	3362402	3363760	Chromosome				1		hypothetical protein
	Pto_PSPTO_3222	3623952	3624167	Chromosome				1		hypothetical protein
	Pto_PSPTO_3236	3656657	3657052	Chromosome				1		hypothetical protein
	Pto_ST1431	582174	583040	Chromosome				1		predicted in CGM
	Pto_ST660	3355616	3356056	Chromosome				1		hypothetical protein

## Sheet: TableS3B-GWAS_2d
Table S4B- List of genes associated with P. syringae 2d crop pathogen isolates. A total of 5968 words (each 30pb long) were identified in Psy B728a as associated to crop pathogens in the 2d phylogroup. These words were selected based on the probability threshold of 10-4 and were distributed in 222 genes. Genes are organized as a function of the number of words and their probability from the highe…
	Genes	Starting position (pb)	Ending position (pb)	Chromosome	p-value					Description
					<5.10-7	<5.10-6	<5.10-5	<5.10-4
	Psyr_2608	2727077	2727598	/	50	8	23	91		amino acid adenylation
	Psyr_4858	5684012	5684632	/	13	1	11	18		penicillin amidase
	Psyr_0325	306535	307275	/	11		18	1		general substrate transporter:TonB box, N-terminal
	Psyr_4859	5697437	5701126	/	10		3	17		ISPsy8, transposase OrfA
	Psyr_3982	4619924	4620172	/	4		25			3-hydroxyacyl-CoA-ACP transferase
	Psyr_4860	5705997	5706944	/	3	1	8	1		integrase catalytic subunit
	Psyr_4986	5767398	5767913	/	3			31		YD repeat-containing protein
	Psyr_3131	3491713	3493119	/		30				secretion protein HlyD
	Psyr_4055	4799474	4800997	/		22	8			hypothetical protein
	Psyr_3703	4262499	4262912	/		21	9			flavodoxin/nitric oxide synthase
	Psyr_1678	1550472	1551584	/		17	6	3		hypothetical protein
	Psyr_3381	3932531	3935143	/		17	3			RND efflux system, outer membrane lipoprotein, NodT
	Psyr_0653	523191	524084	/		9	14			regulatory protein, MerR
	Psyr_2766	3246619	3247356	/		6	8	18		hypothetical protein
	Psyr_3316	3876371	3877027	/		4	31			ISPsy8, transposase OrfA
	Psyr_0834	889493	890302	/		4	19			glutamyl-Q tRNA(Asp) synthetase
	Psyr_4609	5331356	5332621	/		4	2	10		anthranilate synthase component I
	Psyr_4253	4926055	4927320	/		4		10		peptide chain release factor 3
	Psyr_0135	3847440	3847554	/		1	9	2		hypothetical protein
	Psyr_MR79	6000888	6001334	/			156	56		C4 antisense RNA
	Psyr_3216	3557635	3560826	/			78	24		hypothetical protein
	Psyr_OR1	6004080	6005495	/			78	14		16S ribosomal RNA
	Psyr_2653	2941602	2942912	/			31			ISPsy8, transposase OrfA
	Psyr_2731	3224311	3224826	/			30	3		3-hydroxyphenylpropionic transporter MhpT
	Psyr_1860	1877991	1879526	/			30			ankyrin
	Psyr_2330	2638817	2640151	/			30			FAD dependent oxidoreductase
	Psyr_2704	3114892	3131301	/			30			UDP-glucose 4-epimerase
	Psyr_5132	5988256	5989338	/			30			tRNA uridine 5-carboxymethylaminomethyl modification protein GidA
	Psyr_3722	4300383	4301270	/			27	15		amino acid adenylation
	Psyr_0194	144401	145225	/			27	14		short-chain dehydrogenase
	Psyr_2530	2719821	2720396	/			26			major facilitator transporter
	Psyr_2616	2800728	2801507	/			24	86		amino acid adenylation
	Psyr_3315	3852819	3853109	/			19			hypothetical protein
	Psyr_1093	1185994	1186458	/			18			permease YjgP/YjgQ
	Psyr_1376	1445063	1446310	/			15			DNA mismatch repair protein MutS
	Psyr_0115	969825	969939	/			12	11		hypothetical protein
	Psyr_1976	2058369	2067563	/			11			ISPsy8, transposase OrfA
	Psyr_4314	4998639	4999121	/			11			beta-ketoacyl synthase
	Psyr_4997	5834418	5834795	/			10	11		YD repeat-containing protein
	Psyr_0346	342094	343092	/			9			acriflavin resistance protein
	Psyr_1257	1226571	1227557	/			8			2-isopropylmalate synthase
	Psyr_1785	1551681	1552526	/			7	4		deoxyribodipyrimidine photolyase-like protein
	Psyr_4805	5577665	5577982	/			6	6		YD repeat-containing protein
	Psyr_2059	2294713	2296194	/			6	3		histidine kinase, HAMP region: chemotaxis sensory transducer
	Psyr_3579	4039846	4041279	/			6	2		peptidyl-tRNA hydrolase domain-containing protein
	Psyr_4990	5767943	5768749	/			4	5		YD repeat-containing protein
	Psyr_4921	5747721	5750000	/			4			hypothetical protein
	Psyr_1853	1806495	1807214	/			3	27		chorismate synthase
	Psyr_2052	2293422	2293937	/			3	3		lipoprotein
	Psyr_1977	2130979	2132070	/			3			glutamyl-tRNA synthetase
	Psyr_3977	4618847	4619611	/			2	66		urea short-chain amide or branched-chain amino acid uptake ABC transporter periplasmic solute-binding protein
	Psyr_4606	5297802	5298662	/			2			Outer membrane autotransporter barrel
	Psyr_0324	293509	294450	/			1	10		AraC family transcriptional regulator
	Psyr_3879	4515853	4516818	/			1	10		hypothetical protein
	Psyr_0143	44004	45059	/			1	8		chemotaxis sensory transducer protein
	Psyr_3047	3489280	3491607	/			1	4		helix-hairpin-helix DNA-binding motif-containing protein
	Psyr_3798	4321250	4322692	/				195		hypothetical protein
	Psyr_1064	1157518	1158321	/				128		hypothetical protein
	Psyr_0551	519207	520478	/				120		DNA topoisomerase IV subunit B
	Psyr_0826	750397	751362	/				108		glucose-6-phosphate isomerase
	Psyr_0872	892574	894691	/				105		alkaline phosphatase
	Psyr_4032	4721850	4722632	/				104		YD repeat-containing protein
	Psyr_0341	340076	341305	/				99		hypothetical protein
	Psyr_2254	2405242	2406717	/				90		phosphonate metabolism PhnJ
	Psyr_4818	5604413	5605564	/				77		chorismate mutase
	Psyr_3313	3775147	3776871	/				75		C4-dicarboxylate transporter/malic acid transport protein
	Psyr_1060	1147555	1147647	/				73		Sel1 repeat-containing protein
	Psyr_4204	4862509	4862841	/				73		hypothetical protein
	Psyr_2358	2713737	2714576	/				72		acetylornithine aminotransferase
	Psyr_1027	994272	995843	/				60		hypothetical protein
	Psyr_2293	2587752	2588618	/				60		hypothetical protein
	Psyr_2336	2664682	2665752	/				60		regulatory proteins, IclR
	Psyr_3639	4173615	4177013	/				60		Beta-lactamase-like:RNA-metabolising metallo-beta-lactamase
	Psyr_4036	4735007	4735888	/				60		virulence factor MVIN-like protein
	Psyr_2910	3352726	3353229	/				54		regulatory protein, GntR
	Psyr_4352	4999429	4999713	/				53		leucyl-tRNA synthetase
	Psyr_0179	125598	126362	/				45		hypothetical protein
	Psyr_0783	557685	561638	/				45		protein-glutamate O-methyltransferase
	Psyr_0831	770009	771502	/				45		response regulator receiver:sigma-54 factor, interaction region
	Psyr_2909	3314762	3315982	/				45		DEAD/DEAH box helicase
	Psyr_4044	4792033	4793250	/				45		phospholipase D/transphosphatidylase
	Psyr_4949	5764268	5766655	/				43		hypothetical protein
	Psyr_2337	2665760	2666185	/				40		hypothetical protein
	Psyr_3646	4193706	4193972	/				40		phosphoserine aminotransferase
	Psyr_4669	5461535	5461783	/				40		insulinase-like:peptidase M16, C-terminal
	Psyr_1794	1558832	1561372	/				39		amino acid adenylation
	Psyr_2687	3062695	3091068	/				39		PepSY-associated TM helix family protein
	Psyr_1368	1413086	1414756	/				38		carboxylesterase
	Psyr_1992	2136914	2137459	/				36		zinc-containing alcohol dehydrogenase superfamily protein
	Psyr_0323	259665	260747	/				35		2-octaprenyl-3-methyl-6-methoxy-1,4-benzoquinol hydroxylase
	Psyr_4035	4724066	4728559	/				35		insecticidal toxin protein
	Psyr_4069	4810295	4815148	/				33		sensor histidine kinase
	Psyr_5007	5866174	5866995	/				31		aldo/keto reductase
	Psyr_0170	95194	96192	/				30		RNA-binding S4
	Psyr_0292	215460	217535	/				30		delta-aminolevulinic acid dehydratase
	Psyr_0662	526901	528943	/				30		2OG-Fe(II) oxygenase
	Psyr_0821	741222	741620	/				30		phosphoenolpyruvate-protein phosphotransferase
	Psyr_1050	1146154	1147374	/				30		hypothetical protein
	Psyr_1318	1273249	1274778	/				30		phosphoenolpyruvate carboxylase
	Psyr_1339	1359885	1360088	/				30		hypothetical protein
	Psyr_2295	2619171	2620058	/				30		ABC transporter, transmembrane region:ABC transporter
	Psyr_3435	3964004	3964957	/				30		chemotaxis phosphatase, CheZ
	Psyr_3485	3965087	3966247	/				30		protein-glutamate O-methyltransferase
	Psyr_4024	4691427	4693844	/				30		hypothetical protein
	Psyr_4063	4801339	4804092	/				30		hypothetical protein
	Psyr_4097	4828329	4829486	/				30		cell division protein FtsZ
	Psyr_4135	4837649	4838500	/				30		UDP-N-acetylglucosamine 1-carboxyvinyltransferase
	Psyr_4471	5070353	5071936	/				30		hypothetical protein
	Psyr_4713	5466494	5467975	/				30		sarcosine oxidase subunit beta
	Psyr_5058	5921771	5923126	/				30		N-acetyltransferase GCN5
	Psyr_5100	5939010	5940017	/				30		hypothetical protein
	Psyr_5104	5940336	5941073	/				30		transport system permease protein
	Psyr_0330	310413	311423	/				29		hypothetical protein
	Psyr_1279	1235580	1236641	/				29		CBS:transporter-associated region
	Psyr_1960	2035656	2037194	/				27		non-ribosomal peptide synthase:amino acid adenylation
	Psyr_3287	3645405	3645818	/				27		DNA topoisomerase I
	Psyr_0322	220906	221754	/				26		2-octaprenyl-6-methoxyphenyl hydroxylase
	Psyr_1125	1200514	1201926	/				26		GGDEF
	Psyr_3974	4598442	4599353	/				25		ABC transporter
	Psyr_0043	363735	363830	/				24		hypothetical protein
	Psyr_4203	4852564	4853853	/				24		SsrA-binding protein
	Psyr_4429	5022527	5023450	/				24		ABC transporter
	Psyr_2536	2726540	2726998	/				23		regulatory protein LysR
	Psyr_2968	3418796	3419257	/				23		hydrophobe/amphiphile efflux-1 HAE1
	Psyr_2350	2681686	2683137	/				22		hypothetical protein
	Psyr_1230	1225706	1225987	/				21		preprotein translocase subunit SecD
	Psyr_2136	2312799	2313851	/				21		molybdenum cofactor biosynthesis protein
	Psyr_3944	4535974	4538115	/				21		peptidase S16, ATP-dependent protease La
	Psyr_4202	4847137	4848462	/				21		Sodium:neurotransmitter symporter
	Psyr_4707	5462199	5464175	/				21		hypothetical protein
	Psyr_0196	161034	161111	/				20		hypothetical protein
	Psyr_4474	5112792	5113877	/				20		hypothetical protein
	Psyr_0148	81563	82132	/				18		hypothetical protein
	Psyr_1048	1116474	1117472	/				18		secretion protein HlyD
	Psyr_2885	3297079	3298422	/				18		xylose transporter ATP-binding subunit
	Psyr_4031	4721038	4721853	/				18		Fe-S type hydro-lyase tartrate/fumarate alpha region:Fe-S type hydro-lyase tartrate/fumarate beta region
	Psyr_4992	5782166	5783257	/				18		YD repeat-containing protein
	Psyr_1201	1206856	1207635	/				17		type III secretion protein HrpT
	Psyr_2225	2337733	2338308	/				17		bifunctional 5,10-methylene-tetrahydrofolate dehydrogenase/ 5,10-methylene-tetrahydrofolate cyclohydrolase
	Psyr_3797	4316968	4318965	/				16		NAD(P)H dehydrogenase (quinone)
	Psyr_4217	4885088	4886275	/				16		peptidase S33, tricorn interacting factor 1
	Psyr_5047	5918400	5921003	/				16		phosphoribosylaminoimidazole carboxylase ATPase subunit
	Psyr_0679	549707	552841	/				15		methylmalonate-semialdehyde dehydrogenase
	Psyr_0945	926782	929652	/				15		4-diphosphocytidyl-2-C-methyl-D-erythritol kinase
	Psyr_1607	1495153	1497789	/				15		transcriptional regulator GntR
	Psyr_2306	2625734	2626885	/				15		major facilitator transporter
	Psyr_2675	2950727	2951677	/				15		transcriptional regulator GntR
	Psyr_5008	5911246	5915475	/				15		transcriptional regulator GntR
	Psyr_0986	934924	936588	/				14		rRNA (guanine-N(2)-)-methyltransferase
	Psyr_1672	1517134	1517967	/				14		threonine dehydratase
	Psyr_3799	4329247	4330221	/				14		hypothetical protein
	Psyr_2294	2614437	2615447	/				13		hypothetical protein
	Psyr_4811	5584702	5585952	/				13		AraC family transcriptional regulator
	Psyr_0206	194094	194330	/				12		hypothetical protein
	Psyr_0336	338837	340024	/				12		Outer membrane autotransporter barrel
	Psyr_0366	343725	345008	/				12		histidine utilization repressor
	Psyr_0441	363882	364115	/				12		hypothetical protein
	Psyr_0486	390409	391221	/				12		hypothetical protein
	Psyr_1367	1388001	1389869	/				12		zinc-containing alcohol dehydrogenase superfamily protein
	Psyr_2343	2666274	2668085	/				12		N-acetyltransferase GCN5
	Psyr_4605	5205329	5207935	/				12		transcriptional regulator PrtN
	Psyr_4760	5534830	5537118	/				12		hypothetical protein
	Psyr_3858	4514362	4515162	/				11		nucleoside-specific channel-forming protein, Tsx
	Psyr_OR6	6055558	6056601	/				11		5S ribosomal RNA
	Psyr_OR7	6086712	6088607	/				11		5S ribosomal RNA
	Psyr_0201	185020	185427	/				10		ATP-dependent DNA helicase RecG
	Psyr_0246	205070	205804	/				9		glycine cleavage system aminomethyltransferase T
	Psyr_0288	206567	209947	/				9		carbonate dehydratase
	Psyr_0491	463498	463953	/				9		chemotaxis sensory transducer
	Psyr_1013	945989	946876	/				9		hypothetical protein
	Psyr_2261	2495175	2495714	/				9		peptidase M20:peptidase M20
	Psyr_3973	4557364	4558491	/				9		binding-protein dependent transport system inner membrane protein
	Psyr_4620	5333982	5335508	/				9		hypothetical protein
	Psyr_0076	772096	773633	/				8		xanthine phosphoribosyltransferase
	Psyr_0088	5951649	5953186	/				8		PAS:GGDEF
	Psyr_3828	4411388	4431295	/				8		hypothetical protein
	Psyr_ST1728	430658	430747	/				8		predicted in CGM
	Psyr_1039	1080200	1081054	/				7		FecR protein
	Psyr_3013	3461411	3462967	/				7		magnesium chelatase subunit ChlD
	Psyr_3312	3754317	3755408	/				7		regulatory protein LysR
	Psyr_3878	4515442	4515795	/				7		ABC transporter
	Psyr_0506	478811	479206	/				6		trifunctional transcriptional regulator/proline dehydrogenase/pyrroline-5-carboxylate dehydrogenase
	Psyr_0786	622501	624405	/				6		CheW-like protein
	Psyr_1958	1887204	1887479	/				6		non-ribosomal peptide synthase:amino acid adenylation
	Psyr_2273	2586853	2587755	/				6		glutamate--ammonia ligase
	Psyr_3151	3527685	3531746	/				6		type II secretion system protein E
	Psyr_4079	4815168	4819511	/				6		hypothetical protein
	Psyr_0275	205820	206563	/				5		periplasmic solute binding protein
	Psyr_0481	368978	372079	/				5		dihydroorotase
	Psyr_2418	2714622	2715584	/				5		shikimate 5-dehydrogenase
	Psyr_2940	3405489	3405950	/				5		PAS
	Psyr_OR16	6052034	6052981	/				5		16S ribosomal RNA
	Psyr_0440	355995	359093	/				4		cobyrinic acid a,c-diamide synthase
	Psyr_2248	2398036	2398314	/				4		phosphonate-binding periplasmic protein
	Psyr_0195	155026	156522	/				3		hypothetical protein
	Psyr_0424	349706	350386	/				3		hypothetical protein
	Psyr_0503	477339	478118	/				3		hypothetical protein
	Psyr_1012	941320	942753	/				3		group 1 glycosyl transferase
	Psyr_2226	2391814	2393892	/				3		formyltetrahydrofolate deformylase
	Psyr_2351	2707924	2709108	/				3		tRNA synthetase
	Psyr_2715	3131727	3172340	/				3		major facilitator transporter
	Psyr_3502	3967320	3967673	/				3		hypothetical protein
	Psyr_3517	3968246	3968761	/				3		hypothetical protein
	Psyr_3636	4154856	4155668	/				3		polysaccharide biosynthesis protein CapD
	Psyr_3815	4390342	4390947	/				3		hypothetical protein
	Psyr_4287	4997122	4998558	/				3		tRNA (uracil-5-)-methyltransferase
	Psyr_4604	5154317	5164012	/				3		hypothetical protein
	Psyr_4726	5478853	5479857	/				3		hypothetical protein
	Psyr_4871	5715688	5716245	/				3		hypothetical protein
	Psyr_5061	5926344	5928011	/				3		pyruvate carboxylase subunit A
	Psyr_1085	1184228	1185088	/				2		SAM-dependent methyltransferase
	Psyr_2048	2259273	2267903	/				2		potassium-transporting ATPase subunit B
	Psyr_2615	2734832	2736034	/				2		amino acid adenylation
	Psyr_2845	3285422	3286450	/				2		hypothetical protein
	Psyr_3238	3606839	3607426	/				2		3-oxoacid CoA-transferase
	Psyr_3616	4099140	4099925	/				2		heat shock protein HtpX
	Psyr_4842	5635726	5636064	/				2		phosphoenolpyruvate-protein phosphotransferase
	Psyr_1084	1174500	1175477	/				1		histone-like DNA-binding protein
	Psyr_2014	2244792	2252792	/				1		hypothetical protein
	Psyr_2831	3262145	3263539	/				1		hypothetical protein
	Psyr_4680	5461905	5462147	/				1		integrase catalytic subunit
	Psyr_4795	5547340	5548176	/				1		lysine exporter protein LysE/YggA
