# Supplementary material for: Population-genomic insights into emergence, crop adaptation and dissemination of Pseudomonas syringae pathogens
Source: Microb Genom. 2016 Oct 21;2(10):e000089. doi: 10.1099/mgen.0.000089 (PMC5359406; doi:10.1099/mgen.0.000089)
Supplement: Supplementary File 5 [file mgen-02-89-s005.xlsx]

## Sheet: List_recombining_genes_phylo1a
Table S5A- List of Pto DC3000 genes recombining within and between phylogroup 1a populations from the two isolation sources. Genes recombining within populations from the same isolation source represented genes for which recombination hotness Hi value for at least one SNP was in the top 2.5% interval. Stars associated to recombining genes denote those in the top 1% interval that are shared by pop…
			Max Intensity of recombination Di
	Genes	Whole population	Environmental populations	Crop pathogens populations	Description	Orthologos in Psy B728a genes
	Pto_apaH	-	2.07934	-	bis(5'-nucleosyl)-tetraphosphatase, symmetrical	Psyr_2373
	Pto_aroH	-	1.99605	-	chorismate mutase	Psyr_4818
	Pto_aruG	-	1.87321	-	arginine N-succinyltransferase subunit beta	Psyr_3563
	Pto_astB	1.82086	-	-	succinylarginine dihydrolase
	Pto_astD	2.43917	1.86684	2.12413	succinylglutamic semialdehyde dehydrogenase	Psyr_3562
	Pto_betA	-	1.90826	-	choline dehydrogenase	Psyr_4732
	Pto_betB	-	2.3404	-	betaine aldehyde dehydrogenase BADH	Psyr_4733
	Pto_braE	1.81849	-	-	high-affinity branched-chain amino acid ABC transporter, permease protein BraE
	Pto_cadA_1	-	1.79645	-	cadmium-translocating P-type ATPase	Psyr_4837
	Pto_cca	2.28814	2.0702	-	tRNA nucleotidyltransferase	Psyr_4634
	Pto_ccoP	1.99	-	-	cytochrome c oxidase, cbb3-type subunit III
	Pto_cobQ	-	2.18637	-	cobyric acid synthase	Psyr_3676
	Pto_cyaA	1.93777	1.80402	-	adenylate cyclase	Psyr_0177
	Pto_cysA	2.29557	1.90834	-	sulfate ABC transporter, ATP-binding protein CysA	Psyr_0081
	Pto_cysE	-	1.9802	-	serine O-acetyltransferase	Psyr_1235
	Pto_cysT	2.24345	-	2.43769	sulfate ABC transporter permease CysT	Psyr_0083
	Pto_dadX	1.94615	2.08104	-	alanine racemase	Psyr_0237
	Pto_dsbD	1.81156	1.94342	-	thiol:disulfide interchange protein DsbD	Psyr_4398
	Pto_dxs	1.90614	1.98767	-	deoxyxylulose-5-phosphate synthase	Psyr_0604
	Pto_engA	2.35516	2.49941	-	GTP-binding protein EngA	Psyr_1252
	Pto_fhuF	2.04477	1.93866	2.3068	ferric iron reductase protein FhuF	Psyr_3714
	Pto_folC	1.97204	1.84114	-	bifunctional folylpolyglutamate synthase/dihydrofolate synthase	Psyr_1665
	Pto_folK_1	2.78139	2.80265	-	2-amino-4-hydroxy-6- hydroxymethyldihydropteridine pyrophosphokinase	Psyr_4635
	Pto_gabD_2	1.99067	2.20653	-	succinate-semialdehyde dehydrogenase	Psyr_0091
	Pto_gabT_2	2.13475	2.15765	-	4-aminobutyrate aminotransferase	Psyr_0090
	Pto_gacS	-	1.96806	-	sensor histidine kinase/response regulator GacS	Psyr_3698
	Pto_ggt	-	2.10141	-	gamma-glutamyltranspeptidase	Psyr_0691
	Pto_glmS	-	1.9791	-	glucosamine--fructose-6-phosphate aminotransferase	Psyr_5117
	Pto_glxK	2.03106	-	2.41614	glycerate kinase	Psyr_3115
	Pto_glyA_1	1.92179	-	-	serine hydroxymethyltransferase	Psyr_4712
	Pto_gnl	1.83442	-	-	gluconolactonase
	Pto_hisS	2.17718	2.39148	-	histidyl-tRNA synthetase	Psyr_1249
	Pto_hopAA1_2	-	-	2.18526	type III effector HopAA1-1
	Pto_hopAH1	-	-	1.9576	type III effector HopAH1	Psyr_0779
	Pto_hopB1	-	-	2.08405	type III effector HopB1
	Pto_iciA	-	2.10289	-	chromosome initiation inhibitor	Psyr_4057
	Pto_ileS	-	2.14799	-	isoleucyl-tRNA synthetase	Psyr_0710
	Pto_inaA	2.12024	-	-	inaA protein
	Pto_irp1	2.10698	-	-	yersiniabactin polyketide/non-ribosomal peptide synthetase
	Pto_irp3	-	3.11525	-	yersiniabactin synthetase, thiazolinyl reductase component
	Pto_ispA	-	2.19403	-	geranyltranstransferase	Psyr_0605
	Pto_ispH	-	2.21347	-	hydroxymethylbutenyl pyrophosphate reductase	Psyr_0713
	Pto_kptA	1.83687	-	-	RNA 2'-phosphotransferase
	Pto_lsc_1	2.16262	-	8.7226	levansucrase	Psyr_0754
	Pto_lsyA_1	2.03848	2.13206	-	diaminopimelate decarboxylase
	Pto_maf_1	-	2.02556	-	maf protein	Psyr_1642
	Pto_mdcD	1.79924	-	-	malonate decarboxylase subunit beta
	Pto_metH	1.82533	1.81544	-	5-methyltetrahydrofolate--homocysteine methyltransferase	Psyr_2464
	Pto_metQ_1	-	1.82234	-	D-methionine-binding lipoprotein MetQ	Psyr_0351
	Pto_moeA	1.9012	2.0022	-	molybdopterin biosynthesis protein MoeA	Psyr_2137
	Pto_murI	2.6523	2.28216	1.84912	glutamate racemase	Psyr_0952
	Pto_nadB	-	2.0297	2.47295	L-aspartate oxidase	Psyr_3959
	Pto_nadE	1.85287	-	-	NH(3)-dependent NAD(+) synthetase
	Pto_nfrB	2.18392	-	3.10685	bacteriophage N4 adsorption protein B	Psyr_1030
	Pto_nhaA_1	2.67305	-	2.06682	sodium-proton antiporter NhaA	Psyr_4210
	Pto_nrdB	-	1.97086	-	ribonucleotide-diphosphate reductase subunit beta	Psyr_3721
	Pto_oprI	-	-	2.92418	outer membrane lipoprotein OprI	Psyr_2071
	Pto_parE	-	1.93587	-	DNA topoisomerase IV subunit B	Psyr_0551
	Pto_pdxA	1.91278	-	-	pyridoxal phosphate biosynthetic protein PdxA
	Pto_pgm	1.77318	-	-	phosphoglucomutase, alpha-D-glucose phosphate-specific
	Pto_pgm	-	2.00864	-	phosphoglucomutase, alpha-D-glucose phosphate-specific	Psyr_2908
	Pto_phaB	-	2.01131	-	poly(3-hydroxyalkanoate) depolymerase
	Pto_phhA	-	-	2.05137	phenylalanine-4-hydroxylase	Psyr_3575
	Pto_phoQ	1.7904	1.89511	-	sensor protein PhoQ	Psyr_3708
	Pto_pilB	-	2.13555	-	type IV pilus biogenesis protein PilB	Psyr_0798
	Pto_pilC	-	1.78988	-	type IV pilus biogenesis protein PilC	Psyr_0797
	Pto_pncB	-	-	2.30302	nicotinate phosphoribosyltransferase	Psyr_0595
	Pto_PSPTO_0092	-	1.8952	-	aldehyde dehydrogenase family protein	Psyr_0227
	Pto_PSPTO_0095	1.8877	-	-	phospholipase D
	Pto_PSPTO_0255	2.47807	2.33006	-	oxidoreductase, FAD-binding protein	Psyr_0151
	Pto_PSPTO_0264	3.14965	2.47525	2.78044	peptide ABC transporter ATP-binding protein	Psyr_0142
*	Pto_PSPTO_0265	5.08103	3.68135	5.19999	peptide ABC transporter permease	Psyr_0141
*	Pto_PSPTO_0266	3.76134	2.80477	3.84764	peptide ABC transporter permease	Psyr_0140
	Pto_PSPTO_0270	-	2.01391	-	biopolymer transport protein ExbB	Psyr_0136
	Pto_PSPTO_0303	2.09722	1.9296	-	response regulator	Psyr_0089
	Pto_PSPTO_0310	2.32394	-	-	sulfate ABC transporter permease CysW
	Pto_PSPTO_0312	2.26074	-	-	hypothetical protein
	Pto_PSPTO_0313	2.61507	-	2.42426	cyclic nucleotide-binding protein
	Pto_PSPTO_0314	2.01493	-	-	iron ABC transporter periplasmic iron-binding protein
	Pto_PSPTO_0319	-	-	2.07198	type IV pilus biogenesis protein	Psyr_0249
	Pto_PSPTO_0338	2.44687	-	-	N-acetylmuramoyl-L-alanine amidase family protein
	Pto_PSPTO_0339	2.13939	2.035	-	diguanylate cyclase	Psyr_0266
	Pto_PSPTO_0362	1.92026	2.40711	-	DeoR family transcriptional regulator	Psyr_4814
	Pto_PSPTO_0364	1.82958	2.63103	-	sugar ABC transporter periplasmic sugar-binding protein	Psyr_4812
	Pto_PSPTO_0378	-	1.92191	-	DNA-binding heavy metal response regulator	Psyr_4800
	Pto_PSPTO_0379	-	2.10158	-	heavy metal sensor histidine kinase	Psyr_4799
	Pto_PSPTO_0382	-	2.19253	-	NAD-dependent DNA ligase LigB	Psyr_4796
	Pto_PSPTO_0408	-	2.12698	-	hypothetical protein	Psyr_4768
	Pto_PSPTO_0435	2.24916	-	-	tRNA (guanine-N(7)-)-methyltransferase
	Pto_PSPTO_0452	1.80525	-	2.33646	putative acyltransferase	Psyr_4724
	Pto_PSPTO_0453	1.75628	-	2.26876	hypothetical protein	Psyr_4722
	Pto_PSPTO_0475	-	-	2.66283	hypothetical protein
	Pto_PSPTO_0476	1.88357	-	3.12141	hypothetical protein
	Pto_PSPTO_0487	-	2.01666	-	ABC transporter permease	Psyr_4694
	Pto_PSPTO_0490	2.22122	2.09631	-	Ser/Thr protein phosphatase family protein	Psyr_4691
	Pto_PSPTO_0491	2.23082	2.02942	-	Tat (twin-arginine translocation) pathway signal sequence domain-containing protein	Psyr_4690
	Pto_PSPTO_0492	2.08008	3.03379	-	molybdate transport regulator ModE	Psyr_4689
	Pto_PSPTO_0493	1.97424	2.5295	-	competence protein ComF	Psyr_4688
	Pto_PSPTO_0521	-	1.90629	-	DNA-binding protein
	Pto_PSPTO_0547	-	1.9408	-	hypothetical protein	Psyr_4631
	Pto_PSPTO_0555	-	2.22534	-	hypothetical protein	Psyr_4623
	Pto_PSPTO_0556	1.99552	2.63246	-	nucleotidyltransferase family protein	Psyr_4622
	Pto_PSPTO_0557	1.91253	2.04648	-	DnaJ-like protein DjlA	Psyr_4621
*	Pto_PSPTO_0561	4.61391	2.50237	5.47268	hypothetical protein
	Pto_PSPTO_0746	1.96978	2.17918	-	hypothetical protein	Psyr_0647
	Pto_PSPTO_0790	-	2.05518	-	phosphonate ABC transporter, ATP-binding protein	Psyr_0694
	Pto_PSPTO_0795	1.81295	1.83579	-	membrane protein	Psyr_0698
	Pto_PSPTO_0820	1.98506	2.05093	-	AcrB/AcrD/AcrF family protein
	Pto_PSPTO_0937	-	2.01261	-	hypothetical protein	Psyr_0805
	Pto_PSPTO_0954	1.81299	1.8703	-	phosphoenolpyruvate-protein phosphotransferase,EI/HPr/EIIA components	Psyr_0821
	Pto_PSPTO_0965	-	1.86109	-	sensor histidine kinase	Psyr_0832
	Pto_PSPTO_0990	-	1.81258	-	hypothetical protein	Psyr_0855
	Pto_PSPTO_0997	-	-	2.08104	acyltransferase family protein
	Pto_PSPTO_1001	1.91138	-	-	hypothetical protein
	Pto_PSPTO_1023	-	1.8263	-	MotA/TolQ/ExbB proton channel family protein	Psyr_0877
	Pto_PSPTO_1047	1.74329	2.14621	-	hypothetical protein	Psyr_0896
	Pto_PSPTO_1048	1.92436	2.13412	-	membrane protein	Psyr_0897
	Pto_PSPTO_1054	1.92973	2.20395	-	outer membrane porin, OprD family	Psyr_0903
	Pto_PSPTO_1059	-	2.27974	-	methyl-accepting chemotaxis protein	Psyr_0905
	Pto_PSPTO_1070	-	-	2.1073	lipopolysaccharide biosynthesis protein
	Pto_PSPTO_1078	-	-	2.44473	lipopolysaccharide biosynthesis protein
	Pto_PSPTO_1115	-	1.94532	-	membrane protein	Psyr_0955
	Pto_PSPTO_1159	-	-	3.2133	bmp family protein	Psyr_1001
	Pto_PSPTO_1160	-	-	3.09992	ABC transporter ATP-binding protein	Psyr_1002
	Pto_PSPTO_1174	-	2.13508	1.837	glycoside hydrolase family protein	Psyr_1012
	Pto_PSPTO_1175	-	2.03539	-	membrane protein
	Pto_PSPTO_1193	2.12378	-	2.43656	hypothetical protein	Psyr_1029
	Pto_PSPTO_1195	2.67539	1.83858	3.70863	hypothetical protein	Psyr_1031
	Pto_PSPTO_1200	-	-	2.62232	hypothetical protein	Psyr_1034
	Pto_PSPTO_1202	-	-	2.02473	hypothetical protein	Psyr_1036
	Pto_PSPTO_1203	-	-	2.29096	RNA polymerase sigma-70 family protein
	Pto_PSPTO_1204	1.90646	-	2.5467	regulatory protein
	Pto_PSPTO_1208	1.75199	-	-	regulatory protein
	Pto_PSPTO_1214	1.75054	2.12255	-	membrane protein	Psyr_1042
	Pto_PSPTO_1215	2.01751	-	2.3304	D-isomer specific 2-hydroxyacid dehydrogenase family protein	Psyr_1043
	Pto_PSPTO_1217	1.96357	-	-	outer membrane efflux protein
	Pto_PSPTO_1251	-	2.0533	-	hypothetical protein
	Pto_PSPTO_1303	1.9716	-	-	hypothetical protein
	Pto_PSPTO_1344	2.1214	-	1.9903	hypothetical protein
	Pto_PSPTO_1349	2.26481	2.12277	-	hypothetical protein
	Pto_PSPTO_1358	-	1.93193	-	ABC transporter permease	Psyr_1167
	Pto_PSPTO_1359	-	1.89736	-	ABC transporter permease	Psyr_1168
	Pto_PSPTO_1360	1.94204	-	-	bmp family protein
	Pto_PSPTO_1440	2.48204	2.13518	-	class I and II aminotransferase	Psyr_1253
	Pto_PSPTO_1441	2.47636	2.6855	-	hydrolase	Psyr_1254
	Pto_PSPTO_1577	1.88607	1.88606	1.81256	hypothetical protein	Psyr_3802
	Pto_PSPTO_1621	-	-	2.04732	hypothetical protein	Psyr_3759
	Pto_PSPTO_1639	2.09169	1.89448	1.80987	bifunctional tRNA (mnm(5)s(2)U34)-methyltransferase/FAD-dependent cmnm(5)s(2)U34 oxidoreductase	Psyr_3742
	Pto_PSPTO_1640	2.16464	2.06708	-	hypothetical protein	Psyr_3741
	Pto_PSPTO_1642	2.51514	2.29895	2.6976	hypothetical protein	Psyr_3740
	Pto_PSPTO_1681	2.23635	1.94728	-	hypothetical protein
	Pto_PSPTO_1730	1.82161	-	-	NAD(P)H dehydrogenase, quinone family
	Pto_PSPTO_1734	1.85613	-	-	putative rhodanese-related sulfurtransferase
	Pto_PSPTO_1770	-	2.11103	-	LysR family transcriptional regulator	Psyr_3624
	Pto_PSPTO_1792	-	1.81326	-	rhodanese-like domain-containing protein	Psyr_3602
	Pto_PSPTO_1861	-	1.90525	-	short chain dehydrogenase	Psyr_3541
	Pto_PSPTO_1899	-	1.88004	-	sulfatase family protein	Psyr_3506
	Pto_PSPTO_1919	-	1.90489	-	hypothetical protein
	Pto_PSPTO_2100	-	-	2.19411	hypothetical protein	Psyr_1895
	Pto_PSPTO_2105	-	1.7969	-	thiamine biosynthesis lipoprotein	Psyr_1900
	Pto_PSPTO_2126	1.85819	-	-	yjbN family TIM-barrel protein
	Pto_PSPTO_2138	-	1.80841	-	ABC transporter periplasmic substrate-binding protein	Psyr_1948
	Pto_PSPTO_2140	1.8842	2.60406	-	cation ABC transporter ATP-binding protein	Psyr_1950
	Pto_PSPTO_2141	1.76905	2.28094	-	cation ABC transporter substrate-binding protein	Psyr_1951
	Pto_PSPTO_2145	2.4925	1.83533	2.56845	iron-regulated membrane protein	Psyr_1955
	Pto_PSPTO_2146	2.25001	-	2.26831	pyoverdine biosynthesis regulatory gene	Psyr_1956
	Pto_PSPTO_2270	1.96908	-	4.18078	ErfK/YbiS/YcfS/YnhG family protein	Psyr_2070
*	Pto_PSPTO_2271	7.20395	4.77222	8.58622	hypothetical protein
	Pto_PSPTO_2347	1.92671	-	-	TetR family transcriptional regulator
	Pto_PSPTO_2348	2.3286	-	-	shikimate 5-dehydrogenase
	Pto_PSPTO_2349	1.79871	-	-	RNA pseudouridine synthase family protein
	Pto_PSPTO_2354	-	1.82771	-	glycosyl transferase family protein	Psyr_2138
	Pto_PSPTO_2418	1.89633	-	3.1944	branched-chain amino acid ABC transporter substrate-binding protein	Psyr_2205
	Pto_PSPTO_2509	1.97674	3.07869	-	penicillin-binding protein	Psyr_2313
	Pto_PSPTO_2569	1.88813	1.97124	-	amidase family protein	Psyr_2260
	Pto_PSPTO_2570	2.27845	2.50604	-	peptidase, M20/M25/M40 family	Psyr_2261
	Pto_PSPTO_2580	1.77414	1.85676	-	membrane protein	Psyr_2271
	Pto_PSPTO_2583	-	2.16081	-	glutamine amidotransferase, class-II protein	Psyr_2274
*	Pto_PSPTO_2587	3.26286	2.52538	4.40033	hypothetical protein
	Pto_PSPTO_2603	-	1.95265	-	ABC transporter ATP-binding protein/permease
	Pto_PSPTO_2637	2.103	2.12783	-	senescence marker protein-30 family protein	Psyr_2370
	Pto_PSPTO_2639	-	-	2.06301	L-arabinose transporter ATP-binding protein	Psyr_2372
	Pto_PSPTO_2647	1.94187	1.98174	-	hypothetical protein
	Pto_PSPTO_2648	2.27352	1.96736	-	hypothetical protein
	Pto_PSPTO_2649	2.51789	2.03519	-	hypothetical protein	Psyr_2381
	Pto_PSPTO_2671	1.77327	-	-	GntR family transcriptional regulator
	Pto_PSPTO_2673	-	2.05109	-	aldehyde dehydrogenase family protein	Psyr_2407
	Pto_PSPTO_2721	-	2.15242	-	membrane protein	Psyr_2454
	Pto_PSPTO_2738	1.77227	-	-	carboxyl transferase domain protein
	Pto_PSPTO_2739	2.39447	2.0512	-	acyl-CoA dehydrogenase	Psyr_2470
	Pto_PSPTO_2936	2.36942	2.3822	-	LamB/YcsF family protein	Psyr_2722
	Pto_PSPTO_2937	2.30401	1.93461	-	LysR family transcriptional regulator	Psyr_2723
	Pto_PSPTO_2951	-	2.3284	-	sigma-54 dependent transcriptional regulator
	Pto_PSPTO_2952	-	1.92941	-	glycosidase	Psyr_2736
	Pto_PSPTO_2959	-	1.8161	-	hypothetical protein
	Pto_PSPTO_2962	1.97907	-	1.95521	hypothetical protein	Psyr_2747
	Pto_PSPTO_2984	-	2.063	-	xenobiotic compound monooxygenase, DszA family	Psyr_2869
	Pto_PSPTO_2988	-	2.09226	-	branched-chain amino acid ABC transporter permease
	Pto_PSPTO_3029	-	2.12052	-	peptide ABC transporter periplasmic peptide-binding protein	Psyr_2902
	Pto_PSPTO_3030	2.05487	2.17134	-	peptide ABC transporter permease	Psyr_2903
	Pto_PSPTO_3031	-	2.13367	-	peptide ABC transporter permease	Psyr_2904
	Pto_PSPTO_3032	2.48926	2.74558	-	peptide ABC transporter ATP-binding protein	Psyr_2905
	Pto_PSPTO_3036	2.14062	2.14227	-	hypothetical protein	Psyr_2909
	Pto_PSPTO_3037	1.77832	2.12366	-	transcriptional regulator
	Pto_PSPTO_3111	-	2.16166	-	sensory box histidine kinase	Psyr_2978
	Pto_PSPTO_3128	1.76503	-	-	glycosyl hydrolase family protein
	Pto_PSPTO_3159	-	1.86622	-	mutlidrug resistance protein	Psyr_3025
	Pto_PSPTO_3165	-	2.18526	-	lipoprotein	Psyr_3032
	Pto_PSPTO_3170	-	1.80058	-	glycosyl transferase family protein	Psyr_3035
	Pto_PSPTO_3199	-	2.03107	-	luciferase family protein	Psyr_3065
	Pto_PSPTO_3237	2.49187	1.9472	1.86806	methyl-accepting chemotaxis protein
	Pto_PSPTO_3244	1.845	-	-	AraC family transcriptional regulator
	Pto_PSPTO_3251	1.76885	-	-	dipeptide ABC transporter ATP-binding protein
	Pto_PSPTO_3256	2.30156	1.8585	-	iron ABC transporter, periplasmic iron-binding protein	Psyr_3094
	Pto_PSPTO_3279	-	-	2.34423	methyl-accepting chemotaxis protein	Psyr_3114
	Pto_PSPTO_3281	-	-	2.26923	carbohydrate diacid regulator	Psyr_3116
	Pto_PSPTO_3282	-	-	2.28657	lipoprotein	Psyr_3117
	Pto_PSPTO_3283	-	-	1.96964	GntR family transcriptional regulator	Psyr_3118
	Pto_PSPTO_3284	-	1.81828	-	major facilitator family transporter	Psyr_3119
	Pto_PSPTO_3302	-	-	2.14349	AcrB/AcrD/AcrF family protein	Psyr_3132
	Pto_PSPTO_3336	1.89322	1.88757	-	citrate transporter	Psyr_3167
	Pto_PSPTO_3339	1.85315	-	-	DsrF family protein
	Pto_PSPTO_3340	2.21997	2.058	-	DsrH family protein
	Pto_PSPTO_3341	1.90785	-	-	hypothetical protein
	Pto_PSPTO_3342	1.90068	-	-	hypothetical protein
	Pto_PSPTO_3343	-	2.11964	-	glutathione S-transferase domain protein	Psyr_3173
	Pto_PSPTO_3356	-	1.82535	-	isocitrate dehydrogenase	Psyr_3186
	Pto_PSPTO_3379	-	-	2.02749	methyl-accepting chemotaxis protein
	Pto_PSPTO_3384	-	-	2.11484	hypothetical protein
	Pto_PSPTO_3593	-	1.86347	-	tail tape measure protein	Psyr_3363
	Pto_PSPTO_3688	-	1.79193	-	membrane protein	Psyr_1786
	Pto_PSPTO_3720	-	1.82274	-	ABC transporter ATP-binding protein	Psyr_1755
	Pto_PSPTO_3876	-	1.80786	-	aspartyl aminopeptidase	Psyr_1609
	Pto_PSPTO_3911	2.56366	2.45761	-	protease II	Psyr_1574
	Pto_PSPTO_3913	-	2.27723	-	hypothetical protein	Psyr_1572
	Pto_PSPTO_3917	-	1.86355	-	hypothetical protein	Psyr_1568
	Pto_PSPTO_4151	-	-	2.11977	LuxR family DNA-binding response regulator	Psyr_3890
	Pto_PSPTO_4213	-	1.91296	-	tRNA mo(5)U34 methyltransferase	Psyr_3947
	Pto_PSPTO_4351	1.884	-	-	hypothetical protein
	Pto_PSPTO_4352	1.88879	-	-	hydrolase
	Pto_PSPTO_4358	1.79626	-	-	oxidoreductase FAD/FMN-binding protein
	Pto_PSPTO_4369	-	1.82801	-	lipoprotein	Psyr_4065
	Pto_PSPTO_4460	1.96884	2.42832	-	hypothetical protein	Psyr_4153
	Pto_PSPTO_4531	1.91497	-	-	methyl-accepting chemotaxis protein
	Pto_PSPTO_4534	1.82536	-	-	peptide ABC transporter substrate-binding protein
	Pto_PSPTO_4559	2.41376	-	2.53911	dipeptide ABC transporter substrate-binding protein	Psyr_4236
	Pto_PSPTO_4612	-	-	3.30581	LysR family transcriptional regulator	Psyr_1478
	Pto_PSPTO_4665	-	1.90642	-	exonuclease	Psyr_4300
	Pto_PSPTO_4796	1.94434	-	-	sensor histidine kinase
	Pto_PSPTO_4798	1.762	-	-	bifunctional hydroxy-methylpyrimidine kinase/ hydroxy-phosphomethylpyrimidine kinase
	Pto_PSPTO_4856	2.07777	1.95631	-	TPR domain-containing protein	Psyr_4396
	Pto_PSPTO_4863	1.75286	2.03727	-	hypothetical protein
	Pto_PSPTO_4907	-	1.79977	-	hypothetical protein	Psyr_4449
	Pto_PSPTO_4915	2.09528	1.9358	-	high affinity branched-chain amino acid ABC transporter ATP-binding protein	Psyr_0601
	Pto_PSPTO_4945	-	1.8382	-	N-acetylmuramoyl-L-alanine amidase family protein	Psyr_0569
	Pto_PSPTO_5133	2.25755	-	-	penicillin-binding protein
	Pto_PSPTO_5135	-	2.00512	-	staphylococcal nuclease-like protein	Psyr_0400
	Pto_PSPTO_5159	2.09031	-	-	methyl-accepting chemotaxis protein
	Pto_PSPTO_5175	1.93871	2.01673	-	hypothetical protein	Psyr_0363
	Pto_PSPTO_5184	1.93323	-	-	acyl-CoA dehydrogenase family protein
	Pto_PSPTO_5185	1.9288	-	-	acyl-CoA dehydrogenase family protein
	Pto_PSPTO_5190	2.18938	1.91262	-	hypothetical protein	Psyr_0348
	Pto_PSPTO_5191	2.11367	1.9776	2.73428	AcrB/AcrD/AcrF family protein	Psyr_0346
	Pto_PSPTO_5192	2.20448	-	2.31123	RND family efflux transporter MFP subunit	Psyr_0345
	Pto_PSPTO_5254	1.77216	-	-	radical SAM domain-containing protein
	Pto_PSPTO_5271	-	2.02171	-	histidine transporter, periplasmic histidine-binding protein	Psyr_4829
	Pto_PSPTO_5272	-	2.18767	-	histidine ABC transporter, permease protein	Psyr_4830
	Pto_PSPTO_5273	-	2.21672	-	histidine ABC transporter, ATP-binding protein	Psyr_4831
	Pto_PSPTO_5352	1.85832	1.91333	-	methyl-accepting chemotaxis protein	Psyr_4907
	Pto_PSPTO_5395	-	1.90398	-	class III aminotransferase	Psyr_4934
	Pto_PSPTO_5481	2.21643	-	-	hypothetical protein
	Pto_PSPTO_5535	2.10212	2.25104	-	hypothetical protein	Psyr_5084
	Pto_PSPTO_5546	2.06149	2.34809	-	hypothetical protein
	Pto_PSPTO_5547	2.73969	2.83938	-	acyltransferase family protein	Psyr_5087
	Pto_PSPTO_5549	1.83466	1.92482	-	sensor histidine kinase	Psyr_5089
	Pto_PSPTO_5551	2.90607	2.62746	2.36339	ABC transporter permease	Psyr_5091
*	Pto_PSPTO_5552	7.98514	4.0078	9.94464	hypothetical protein
	Pto_PSPTO_5553	1.8187	-	2.11035	methyl-accepting chemotaxis protein	Psyr_5092
	Pto_PSPTO_5554	-	-	2.10387	methyl-accepting chemotaxis protein	Psyr_5093
	Pto_PSPTO_5636	1.95419	-	-	hypothetical protein
	Pto_pta	1.94325	-	-	phosphate acetyltransferase
	Pto_rbsA_1	-	-	2.12892	ribose ABC transporter ATP-binding protein	Psyr_2152
	Pto_rfbA	-	-	2.5172	glucose-1-phosphate thymidylyltransferase
	Pto_rfbB_1	2.00147	-	-	dTDP-glucose 4,6-dehydratase
	Pto_ribD	-	1.93364	-	riboflavin biosynthesis protein RibD	Psyr_4462
	Pto_rpoD	-	1.89323	-	RNA polymerase sigma-70 factor	Psyr_4641
	Pto_sodA	1.92452	2.25775	-	superoxide dismutase	Psyr_4152
	Pto_soxA_1	2.09496	2.33266	-	sarcosine oxidase, alpha subunit	Psyr_4715
	Pto_sppA	-	2.24676	-	signal peptide peptidase SppA, 36K type	Psyr_1641
	Pto_terA	-	1.8807	-	tellurium resistance protein TerA	Psyr_0809
	Pto_thyA	2.12222	1.90674	3.52996	thymidylate synthase	Psyr_4840
	Pto_trpG	-	1.82627	-	anthranilate synthase component II	Psyr_4581
	Pto_typA	2.55211	3.06606	-	GTP-binding protein TypA	Psyr_4815
	Pto_tyrB	-	1.87028	-	aromatic-amino-acid aminotransferase	Psyr_4898
	Pto_xylA	2.02193	2.29463	-	xylose isomerase	Psyr_2883
	Pto_xylF	-	1.94744	-	D-xylose ABC transporter, periplasmic-D xylose binding protein	Psyr_2884
	Pto_znuC	1.9006	-	-	zinc ABC transporter ATP-binding protein

## Sheet: List_recombining_genes_phylo2d
Table S5B- List of Psy B728a genes recombining within and between phylogroup 2d populations from the two isolation sources. Genes recombining within populations from the same isolation source represented genes for which recombination hotness Hi value for at least one SNP was in the top 2.5% interval . Stars associated to recombining genes denote those in the top 1% interval that are shared by pop…
		Max Intensity of recombination Hi
	Psy B728a genes	Whole population	Environmental populations	Crop pathogens populations	Description	Ortholog in Pto DC3000
	Psyr_0160	-	-	2.24159	N-acetyltransferase GCN5	PSPTO_0245
*	Psyr_0195	4.01611	3.47967	3.14727	hypothetical protein	PSPTO_2534
	Psyr_0197	2.89414	2.45425	2.2886	Mg chelatase-like protein	PSPTO_0042
	Psyr_0336	-	-	2.16882	Outer membrane autotransporter barrel	PSPTO_5200
	Psyr_0346	2.37895	-	2.31309	acriflavin resistance protein	PSPTO_5191
	Psyr_0390	-	2.54818	-	hypothetical protein	PSPTO_5149
*	Psyr_0392	13.8715	12.5969	8.67689	hypothetical protein
*	Psyr_0393	8.78351	9.63703	4.29736	hypothetical protein	PSPTO_5142
	Psyr_0394	5.08263	4.96578	2.1797	ATP-dependent protease ATP-binding subunit HslU	PSPTO_5141
	Psyr_0506	2.15989	-	-	trifunctional transcriptional regulator/proline dehydrogenase/pyrroline-5-carboxylate dehydrogenase	PSPTO_5017
	Psyr_0862	-	-	2.26319	acyltransferase 3
	Psyr_0868	2.33684	-	2.91397	histidine kinase, HAMP region: chemotaxis sensory transducer
	Psyr_0872	2.26835	-	-	alkaline phosphatase	PSPTO_1010
	Psyr_0873	2.25696	-	-	N-acetyltransferase GCN5
	Psyr_0874	2.03139	-	-	biopolymer transport protein ExbD/TolR	PSPTO_1012
	Psyr_0875	1.97228	-	-	hypothetical protein	PSPTO_1013
	Psyr_0885	-	-	2.16716	hypothetical protein	PSPTO_1038
	Psyr_0896	-	-	2.15764	aldose 1-epimerase	PSPTO_1047
*	Psyr_0903	3.10955	2.91901	3.39045	outer membrane porin	PSPTO_1054
	Psyr_0913	-	2.29609	-	histidine kinase, HAMP region: chemotaxis sensory transducer	PSPTO_1066
	Psyr_0952	1.96422	-	2.92801	glutamate racemase	PSPTO_1112
	Psyr_0969	-	-	2.42414	uracil phosphoribosyltransferase	PSPTO_1130
	Psyr_0975	2.21751	-	2.36467	homocysteine S-methyltransferase	PSPTO_1135
	Psyr_0976	2.26537	2.38134	2.27255	malate:quinone oxidoreductase	PSPTO_1136
	Psyr_0984	-	-	2.18413	peptidase M48, Ste24p	PSPTO_1144
	Psyr_1186	-	2.69804	-	type III effector HopM1
	Psyr_1213	-	2.38491	-	type III secretion cytoplasmic ATPase HrcN	PSPTO_1400
*	Psyr_1214	2.75088	3.11326	3.05411	type III secretion protein HrpQ
	Psyr_1215	2.6539	3.24036	2.67415	Type III secretion protein HrcV	PSPTO_1402
	Psyr_1218	-	2.52433	-	type III helper protein HrpK1	PSPTO_1405
	Psyr_1257	1.964	-	-	2-isopropylmalate synthase	PSPTO_1444
	Psyr_1277	-	-	2.22217	phosphoribosylglycinamide formyltransferase 2	PSPTO_1468
	Psyr_1278	-	2.07359	2.49906	citrate-proton symport	PSPTO_1469
	Psyr_1376	2.12374	-	-	DNA mismatch repair protein MutS	PSPTO_4058
	Psyr_1391	2.09745	2.14933	2.19488	N-acetyltransferase GCN5
*	Psyr_1392	3.21573	3.10007	4.00877	ribosomal protein S12 methylthiotransferase	PSPTO_4019
	Psyr_1393	2.18641	2.10965	2.74299	hypothetical protein	PSPTO_3994
	Psyr_1413	-	2.48457	-	biopolymer transport protein ExbD/TolR	PSPTO_3974
	Psyr_1691	2.27906	-	2.33807	hypothetical protein
	Psyr_1704	2.09178	2.77845	2.29972	amino acid adenylation
	Psyr_1720	-	2.24436	-	hypothetical protein	PSPTO_3760
	Psyr_1721	-	2.22761	-	moxR protein	PSPTO_3759
	Psyr_1743	-	-	2.61528	bifunctional 5,10-methylene-tetrahydrofolate dehydrogenase/ 5,10-methylene-tetrahydrofolate cyclohydrolase	PSPTO_3733
	Psyr_1781	-	-	2.41882	Beta-glucosidase	PSPTO_3694
	Psyr_1794	2.19491	-	2.45853	amino acid adenylation
	Psyr_1797	1.91758	3.18327	2.04056	hypothetical protein	PSPTO_3682
	Psyr_1798	2.01044	2.36473	2.24755	histidine kinase, HAMP region: chemotaxis sensory transducer	PSPTO_3680
	Psyr_1799	-	-	2.19883	hypothetical protein	PSPTO_3679
	Psyr_1800	-	-	2.26373	regulatory protein LysR	PSPTO_3678
	Psyr_1801	-	-	2.41037	1-aminocyclopropane-1-carboxylate deaminase	PSPTO_3675
	Psyr_1818	1.95885	-	-	cell division protein ZipA	PSPTO_3657
	Psyr_1819	2.49843	2.2146	2.34099	NAD-dependent DNA ligase LigA	PSPTO_3656
	Psyr_1936	4.72658	2.21786	4.68823	tRNA-dihydrouridine synthase A	PSPTO_2126
	Psyr_1957	2.00477	2.06921	2.55996	amino acid adenylation	PSPTO_2147
	Psyr_1971	-	2.36833	-	peptidase S45, penicillin amidase	PSPTO_2161
	Psyr_1977	-	2.33605	-	glutamyl-tRNA synthetase	PSPTO_2166
	Psyr_1981	-	2.29443	-	PAS:GGDEF	PSPTO_2171
	Psyr_1982	-	2.26594	2.03646	regulatory protein LysR	PSPTO_2172
	Psyr_1991	1.94206	2.18073	2.27649	regulatory proteins, IclR	PSPTO_2181
	Psyr_1992	2.07386	-	2.35799	zinc-containing alcohol dehydrogenase superfamily protein	PSPTO_2182
	Psyr_1995	-	-	2.57342	electron transfer flavoprotein subunit beta	PSPTO_2185
	Psyr_2152	1.95292	2.4118	-	hypothetical protein	PSPTO_2368
	Psyr_2153	2.0487	2.47524	2.33104	FecR protein	PSPTO_2369
	Psyr_2241	-	2.19294	-	threonyl-tRNA synthetase	PSPTO_2475
	Psyr_2249	2.00063	-	-	binding-protein dependent transport system inner membrane protein	PSPTO_2557
	Psyr_2250	2.16826	-	-	transcriptional regulator GntR	PSPTO_2558
	Psyr_2251	1.94567	-	-	phosphonate metabolism PhnG	PSPTO_2559
	Psyr_2253	-	-	2.23818	phosphonate metabolism protein	PSPTO_2561
	Psyr_2260	-	-	2.27431	amidase	PSPTO_2569
	Psyr_2274	2.20658	2.13786	2.56053	glutamine amidotransferase, class-II	PSPTO_2583
	Psyr_2276	-	2.92466	2.23272	ferredoxin-dependent glutamate synthase	PSPTO_2585
	Psyr_2282	-	2.98517	-	hydrophobe/amphiphile efflux-1 HAE1	PSPTO_2592
	Psyr_2298	2.2554	2.64029	2.27843	glycoside hydrolase family protein	PSPTO_2493
	Psyr_2299	2.02754	-	2.21461	hypothetical protein
	Psyr_2338	2.18276	-	2.81232	hypothetical protein	PSPTO_2528
	Psyr_2426	-	-	2.17402	hypothetical protein	PSPTO_2693
	Psyr_2427	-	-	2.64797	FAD dependent oxidoreductase	PSPTO_2694
	Psyr_2433	-	-	2.19915	hypothetical protein	PSPTO_2700
	Psyr_2445	-	2.37314	-	response regulator receiver	PSPTO_2712
	Psyr_2574	2.02899	2.53056	2.11502	quinoprotein
	Psyr_2743	1.93765	-	3.05059	lysine exporter protein LysE/YggA	PSPTO_2958
	Psyr_2744	-	3.25824	2.35641	hypothetical protein
	Psyr_2746	2.57968	-	4.04825	L-lysine 6-monooxygenase	PSPTO_2961
	Psyr_2747	2.94855	-	3.93006	extracellular ligand-binding receptor	PSPTO_2962
	Psyr_2748	-	-	2.92847	FAD dependent oxidoreductase	PSPTO_2963
	Psyr_2749	-	-	2.41582	methionyl-tRNA synthetase	PSPTO_2964
	Psyr_2751	-	-	2.30516	Phage integrase:Phage integrase, N-terminal SAM-like	PSPTO_2966
	Psyr_2752	1.99508	-	2.68072	hypothetical protein	PSPTO_2967
	Psyr_2754	1.98313	-	2.42378	regulatory protein, TetR	PSPTO_2969
	Psyr_2755	2.53471	-	3.20549	2-nitropropane dioxygenase	PSPTO_2972
	Psyr_2756	2.24495	2.18099	2.71717	molybdenum ABC transporter periplasmic-binding protein	PSPTO_2973
	Psyr_2757	-	-	2.40351	binding-protein dependent transport system inner membrane protein	PSPTO_2974
*	Psyr_2803	5.50546	5.59652	3.71519	hypothetical protein
	Psyr_2865	-	-	2.30137	hydrophobe/amphiphile efflux-1 HAE1
*	Psyr_2902	3.23254	3.47425	3.50332	extracellular solute-binding protein	PSPTO_3029
*	Psyr_2903	5.87652	4.94772	6.37887	binding-protein dependent transport system inner membrane protein	PSPTO_3030
*	Psyr_2904	6.12933	5.48043	7.05403	binding-protein dependent transport system inner membrane protein	PSPTO_3031
*	Psyr_2905	4.00348	4.03975	3.7805	ABC transporter	PSPTO_3032
	Psyr_2932	2.05883	2.49612	2.03799	hypothetical protein	PSPTO_4279
	Psyr_2937	1.98085	2.5849	-	NADH:flavin oxidoreductase	PSPTO_3080
*	Psyr_2938	2.87476	3.24163	3.11386	regulatory protein LysR	PSPTO_3081
*	Psyr_2939	2.95549	3.2193	3.13909	diguanylate cyclase
	Psyr_2952	-	2.19302	-	NADP oxidoreductase, coenzyme F420-dependent
	Psyr_2953	2.13865	2.28701	2.11616	catalytic LigB subunit of aromatic ring-opening dioxygenase
	Psyr_2954	2.51352	2.31193	2.44585	phospholipase/carboxylesterase
	Psyr_2955	2.39654	2.33106	2.41538	Surfeit locus 4-related
	Psyr_2956	3.21498	2.37356	2.30851	zinc-containing alcohol dehydrogenase superfamily protein
	Psyr_2957	2.24781	-	3.07629	glutathione-dependent formaldehyde-activating protein
	Psyr_2958	2.10473	-	2.42396	extracellular solute-binding protein	PSPTO_3088
	Psyr_2977	2.34147	-	2.61409	cointegrate resolution protein T
	Psyr_2979	2.25583	3.54656	-	glutathione reductase	PSPTO_3112
	Psyr_2989	-	2.30787	-	6-phosphogluconate dehydrogenase	PSPTO_3122
	Psyr_3020	1.94717	-	2.60586	precorrin-4 C(11)-methyltransferase	PSPTO_3154
	Psyr_3021	2.17601	-	2.647	indolepyruvate ferredoxin oxidoreductase	PSPTO_3155
	Psyr_3037	-	3.36416	-	hypothetical protein
	Psyr_3102	-	-	2.50116	regulatory protein LysR	PSPTO_3265
	Psyr_3119	2.13894	-	3.20884	major facilitator transporter	PSPTO_3284
	Psyr_3130	2.21791	-	-	secretion protein HlyD	PSPTO_3300
	Psyr_3131	2.90721	-	2.63486	secretion protein HlyD
	Psyr_3132	2.24122	-	2.04596	acriflavin resistance protein	PSPTO_3302
	Psyr_3134	2.00931	-	2.625	major facilitator transporter
	Psyr_3151	-	-	2.17209	type II secretion system protein E	PSPTO_3317
	Psyr_3156	1.964	-	-	regulatory protein LysR	PSPTO_3322
	Psyr_3157	2.16894	2.34529	2.40013	aldehyde dehydrogenase	PSPTO_3323
	Psyr_3158	2.98594	2.60988	2.37875	N-methyltryptophan oxidase	PSPTO_3327
*	Psyr_3159	3.69845	2.81133	3.5045	Type I secretion outer membrane protein, TolC	PSPTO_3328
*	Psyr_3160	3.7693	2.79106	3.52865	Type I secretion membrane fusion protein, HlyD	PSPTO_3329
	Psyr_3161	2.9992	2.22984	3.81305	Type I secretion system ATPase, PrtD	PSPTO_3330
	Psyr_3167	-	2.58377	-	citrate-proton symport	PSPTO_3336
	Psyr_3399	-	2.52257	-	endoribonuclease L-PSP	PSPTO_3640
	Psyr_3400	2.38186	2.93859	-	FAD dependent oxidoreductase	PSPTO_3642
	Psyr_3591	-	-	2.15753	sensor histidine kinase	PSPTO_1803
	Psyr_3593	-	-	2.18919	K+ transporter Trk	PSPTO_1801
	Psyr_3600	1.93928	-	2.35665	regulatory protein LysR	PSPTO_1794
	Psyr_3601	-	-	2.2339	hypothetical protein	PSPTO_1793
	Psyr_4314	2.01396	-	-	beta-ketoacyl synthase
	Psyr_4365	-	-	2.41988	peptidoglycan glycosyltransferase	PSPTO_4825
	Psyr_4387	-	2.32538	-	penicillin-binding protein 1C	PSPTO_4847
	Psyr_4632	-	-	2.65868	hypothetical protein	PSPTO_0546
	Psyr_4640	1.99708	-	-	DNA primase	PSPTO_0538
	Psyr_4660	1.96128	-	2.77958	formate/nitrite transporter
	Psyr_4665	2.31242	-	2.22681	hypothetical protein	PSPTO_0520
	Psyr_4666	2.23393	-	2.49726	helix-turn-helix, Fis-type	PSPTO_0519
	Psyr_4667	1.95729	-	2.26778	tryptophan synthase subunit alpha	PSPTO_0518
	Psyr_4674	2.1452	-	2.81887	pyrroloquinoline quinone biosynthesis protein PqqE	PSPTO_0509
	Psyr_4675	2.11482	-	2.3667	peptidase S9, prolyl oligopeptidase active site region	PSPTO_0508
	Psyr_4677	-	-	2.45016	acyl-CoA dehydrogenase	PSPTO_0506
	Psyr_4678	-	-	2.90819	GGDEF	PSPTO_0505
	Psyr_4681	-	-	2.26866	acyl-CoA dehydrogenase	PSPTO_0500
	Psyr_4685	-	-	2.2216	bioH protein	PSPTO_0496
	Psyr_4686	1.98821	-	2.42217	8-amino-7-oxononanoate synthase	PSPTO_0495
	Psyr_4730	2.36627	-	-	FecR protein	PSPTO_0445
	Psyr_4769	1.9791	-	-	major facilitator transporter	PSPTO_0407
	Psyr_4775	2.57798	2.98437	2.47032	ferredoxin:oxidoreductase FAD/NAD(P)-binding subunit	PSPTO_0402
	Psyr_4782	-	2.71973	-	NADH:flavin oxidoreductase	PSPTO_0396
	Psyr_4812	-	-	2.58686	extracellular solute-binding protein	PSPTO_0364
	Psyr_4835	1.92616	2.91858	-	imidazolonepropionase	PSPTO_5277
	Psyr_4836	-	2.74119	-	N-formylglutamate deformylase	PSPTO_5278
	Psyr_4837	-	2.56829	-	heavy metal-(Cd/Co/Hg/Pb/Zn)-translocating P-type ATPase	PSPTO_5279
	Psyr_5093	-	-	2.62719	histidine kinase, HAMP region: chemotaxis sensory transducer	PSPTO_5554
	Psyr_5107	-	-	2.26875	glycosyl transferase family protein	PSPTO_5587
				2.72527

## Sheet: Orthologs_recombining_in_both
Table S5C- List of Pto DC3000 / Psy B728a genes associated to hot regions for recombination in both phylogroups.
Pto DC3000 genes	Annotation in Pto DC3000	Ortholog genes in Psy B728a	Annotation in Psy B728a
Pto_PSPTO_5191	AcrB/AcrD/AcrF family protein	Psyr_0346	acriflavin resistance protein
Pto_PSPTO_1047	hypothetical protein	Psyr_0896	aldose 1-epimerase
Pto_PSPTO_1054	outer membrane porin, OprD family	Psyr_0903	outer membrane porin
Pto_murI	glutamate racemase	Psyr_0952	glutamate racemase
Pto_rbsA_1	ribose ABC transporter ATP-binding protein	Psyr_2152	hypothetical protein
Pto_PSPTO_2569	amidase family protein	Psyr_2260	amidase
Pto_PSPTO_2583	glutamine amidotransferase, class-II protein	Psyr_2274	glutamine amidotransferase, class-II
Pto_PSPTO_2962	hypothetical protein	Psyr_2747	extracellular ligand-binding receptor
Pto_PSPTO_3029	peptide ABC transporter periplasmic peptide-binding protein	Psyr_2902	extracellular solute-binding protein
Pto_PSPTO_3030	peptide ABC transporter permease	Psyr_2903	binding-protein dependent transport system inner membrane protein
Pto_PSPTO_3031	peptide ABC transporter permease	Psyr_2904	binding-protein dependent transport system inner membrane protein
Pto_PSPTO_3032	peptide ABC transporter ATP-binding protein	Psyr_2905	ABC transporter
Pto_PSPTO_3284	major facilitator family transporter	Psyr_3119	major facilitator transporter
Pto_PSPTO_3302	AcrB/AcrD/AcrF family protein	Psyr_3132	acriflavin resistance protein
Pto_PSPTO_3336	citrate transporter	Psyr_3167	citrate-proton symport
Pto_PSPTO_0364	sugar ABC transporter periplasmic sugar-binding protein	Psyr_4812	extracellular solute-binding protein
Pto_cadA_1	cadmium-translocating P-type ATPase	Psyr_4837	heavy metal-(Cd/Co/Hg/Pb/Zn)-translocating P-type ATPase
Pto_PSPTO_5554	methyl-accepting chemotaxis protein	Psyr_5093	histidine kinase, HAMP region: chemotaxis sensory transducer
